# Supplementary material for: Bis{2-amino-2-oxo-N-[(1E)-1-(pyridin-2-yl-κN)ethyl­idene]acetohydrazidato-κ2 N′,O 1}nickel(II)
Source: Acta Crystallogr Sect E Struct Rep Online. 2012 Apr 6;68(Pt 5):m553. doi: 10.1107/S1600536812014109 (PMC3344308; doi:10.1107/S1600536812014109)
Supplement: Supplementary file 1 [file e-68-0m553-sup1.cif]

##############################################################################
#                                                                            #
# This CIF contains the data in a paper accepted for publication in          #
# Acta Crystallographica Section E. It conforms to the requirements of       #
# Notes for Authors for Acta Crystallographica Section E, and has been       #
# peer reviewed under the auspices of the IUCr Commission on Journals.       #
#                                                                            #
# Full details of the Crystallographic Information File format               #
# are given in the paper "The Crystallographic Information File (CIF):       #
# a New Standard Archive File for Crystallography" by S. R. Hall, F. H.      #
# Allen and I. D. Brown [Acta Cryst. (1991), A47, 655-685].                  #
#                                                                            #
# The current version of the core CIF dictionary is obtainable from          #
# ftp://ftp.iucr.org/pub/cif_core.dic.                                       #
#                                                                            #
# Software is freely available for graphical display of the structure(s)     #
# in this CIF. For information consult the CIF software page                 #
# http://www.iucr.org/resources/cif/software.                                #
#                                                                            #
# This file may be used for bona fide research purposes within the           #
# scientific community so long as proper attribution is given to the journal # 
# article from which it was obtained.                                        #
#                                                                            #
##############################################################################
data_I
_audit_creation_method     SHELXL-97
_chemical_name_systematic
;
Bis{2-amino-2-oxo-<i>N</i>-[(1<i>E</i>)-1-(pyridin-2-
yl-\k<i>N</i>)ethylidene]acetohydrazidato-\k^2^<i>N</i>',<i>O</i>^1^}nickel(II)
;
_chemical_name_common     ?
_chemical_formula_moiety     'C18 H18 N8 Ni O4'
_chemical_formula_sum     'C18 H18 N8 Ni O4'
_chemical_formula_iupac     '[Ni (C9 H9 N4 O2)2]'
_chemical_formula_weight     469.11
_chemical_melting_point     ?
_symmetry_cell_setting     monoclinic
_symmetry_space_group_name_H-M     'C 2/c'
_symmetry_space_group_name_Hall     '-C 2yc'
loop_
    _symmetry_equiv_pos_as_xyz
    'x, y, z'
    '-x, y, -z+1/2'
    'x+1/2, y+1/2, z'
    '-x+1/2, y+1/2, -z+1/2'
    '-x, -y, -z'
    'x, -y, z-1/2'
    '-x+1/2, -y+1/2, -z'
    'x+1/2, -y+1/2, z-1/2'
_cell_length_a     16.703(3)
_cell_length_b     17.878(4)
_cell_length_c     8.929(2)
_cell_angle_alpha     90.00
_cell_angle_beta     114.915(5)
_cell_angle_gamma     90.00
_cell_volume     2418.2(9)
_cell_formula_units_Z     4
_cell_measurement_reflns_used     1780
_cell_measurement_theta_min     0.407
_cell_measurement_theta_max     23.534
_cell_measurement_temperature     293(2)
_exptl_crystal_description     block
_exptl_crystal_colour     brown
_exptl_crystal_size_max     0.21
_exptl_crystal_size_mid     0.14
_exptl_crystal_size_min     0.13
_exptl_crystal_density_diffrn     1.289
_exptl_crystal_density_meas     ?
_exptl_crystal_density_method     'not measured'
_exptl_crystal_F_000     968
_exptl_absorpt_coefficient_mu     0.839
_exptl_absorpt_correction_type     multi-scan
_exptl_absorpt_process_details     '(SCALEPACK; Otwinowski & Minor, 1997)'
_exptl_absorpt_correction_T_min     0.778
_exptl_absorpt_correction_T_max     0.897
_exptl_special_details     ?
_diffrn_ambient_temperature     293(2)
_diffrn_radiation_type     MoK\a
_diffrn_radiation_wavelength     0.71070
_diffrn_radiation_monochromator     graphite
_diffrn_measurement_device_type     'Nonius KappaCCD'
_diffrn_measurement_method     'phi and omega scans'
_diffrn_detector_area_resol_mean     9
_diffrn_reflns_number     6288
_diffrn_reflns_av_R_equivalents     0.0462
_diffrn_reflns_av_sigmaI/netI     0.0702
_diffrn_reflns_theta_min     2.28
_diffrn_reflns_theta_max     23.49
_diffrn_reflns_theta_full     23.49
_diffrn_measured_fraction_theta_max     0.992
_diffrn_measured_fraction_theta_full     0.992
_diffrn_reflns_limit_h_min     -18
_diffrn_reflns_limit_h_max     18
_diffrn_reflns_limit_k_min     -18
_diffrn_reflns_limit_k_max     20
_diffrn_reflns_limit_l_min     -9
_diffrn_reflns_limit_l_max     9
_diffrn_standards_number     0
_diffrn_standards_interval_count     .
_diffrn_standards_interval_time     .
_diffrn_standards_decay_%     ?
_refine_special_details
;
Refinement of <i>F</i>^2^ against ALL reflections. The weighted <i>R</i>-factor
<i>wR</i> and goodness of fit <i>S</i> are based on <i>F</i>^2^, conventional
<i>R</i>-factors <i>R</i> are based on <i>F</i>, with <i>F</i> set to zero for
negative <i>F</i>^2^. The threshold expression of <i>F</i>^2^ >
\s(<i>F</i>^2^) is used only for calculating <i>R</i>-factors(gt) <i>etc</i>.
and is not relevant to the choice of reflections for refinement.
<i>R</i>-factors based on <i>F</i>^2^ are statistically about twice as large
as those based on <i>F</i>, and <i>R</i>- factors based on ALL data will be
even larger. Five low-resolution reflections were omitted due to beamstop
shading (<i>OMIT</i> instruction in <i>SHELX97</i>-<i>L</i>).
;
_reflns_number_total     1781
_reflns_number_gt     1285
_reflns_threshold_expression     I>2sigma(I)
_refine_ls_structure_factor_coef     Fsqd
_refine_ls_matrix_type     full
_refine_ls_R_factor_all     0.0840
_refine_ls_R_factor_gt     0.0510
_refine_ls_wR_factor_gt     0.1216
_refine_ls_wR_factor_ref     0.1371
_refine_ls_goodness_of_fit_ref     1.039
_refine_ls_restrained_S_all     1.039
_refine_ls_number_reflns     1777
_refine_ls_number_parameters     142
_refine_ls_number_restraints     0
_refine_ls_hydrogen_treatment     constr
_refine_ls_weighting_scheme     calc
_refine_ls_weighting_details
                 'calc w=1/[\s^2^(Fo^2^)+(0.0757P)^2^] where P=(Fo^2^+2Fc^2^)/3'
_atom_sites_solution_hydrogens     difmap
_atom_sites_solution_primary     direct
_atom_sites_solution_secondary     difmap
_refine_ls_shift/su_max     0.000
_refine_ls_shift/su_mean     0.000
_refine_diff_density_max     0.328
_refine_diff_density_min     -0.304
_refine_ls_extinction_method     none
_refine_ls_extinction_coef     ?
loop_
    _atom_type_symbol
    _atom_type_description
    _atom_type_scat_dispersion_real
    _atom_type_scat_dispersion_imag
    _atom_type_scat_source
    'C' 'C' 0.0033 0.0016
                         'International Tables Vol C Tables 4.2.6.8 and 6.1.1.4'
    'H' 'H' 0.0000 0.0000
                         'International Tables Vol C Tables 4.2.6.8 and 6.1.1.4'
    'O' 'O' 0.0106 0.0060
                         'International Tables Vol C Tables 4.2.6.8 and 6.1.1.4'
    'N' 'N' 0.0061 0.0033
                         'International Tables Vol C Tables 4.2.6.8 and 6.1.1.4'
    'Ni' 'Ni' 0.3393 1.1124
                         'International Tables Vol C Tables 4.2.6.8 and 6.1.1.4'
_computing_data_collection
                   'DENZO (Otwinowski & Minor, 1997) and COLLECT (Nonius, 1999)'
_computing_cell_refinement
                   'DENZO (Otwinowski & Minor, 1997) and COLLECT (Nonius, 1999)'
_computing_data_reduction     'SCALEPACK (Otwinowski & Minor, 1997)'
_computing_structure_solution     'SHELXS97 (Sheldrick, 2008)'
_computing_structure_refinement
                  'SHELXL97 (Sheldrick, 2008) and CRYSTALBUILDER (Welter, 2006)'
_computing_molecular_graphics     'PLATON (Spek, 2009)'
_computing_publication_material     'publCIF (Westrip, 2010)'
loop_
    _atom_site_type_symbol
    _atom_site_label
    _atom_site_fract_x
    _atom_site_fract_y
    _atom_site_fract_z
    _atom_site_U_iso_or_equiv
    _atom_site_adp_type
    _atom_site_calc_flag
    _atom_site_refinement_flags
    _atom_site_occupancy
    _atom_site_symmetry_multiplicity
    _atom_site_disorder_assembly
    _atom_site_disorder_group
    Ni Ni1 0.5000 0.30602(4) 0.2500 0.0392(3) Uani d S 1 2 . .
    O O1 0.41866(19) 0.38561(16) 0.2833(3) 0.0451(8) Uani d . 1 1 . .
    O O2 0.3304(2) 0.4879(2) 0.3757(4) 0.0722(11) Uani d . 1 1 . .
    N N1 0.5999(2) 0.22513(19) 0.3236(4) 0.0438(9) Uani d . 1 1 . .
    N N2 0.5383(2) 0.30400(18) 0.4922(4) 0.0368(8) Uani d . 1 1 . .
    N N3 0.4949(2) 0.35081(19) 0.5577(4) 0.0406(9) Uani d . 1 1 . .
    N N4 0.3876(3) 0.4413(2) 0.6353(4) 0.0572(11) Uani d . 1 1 . .
    H H4A 0.3576 0.4710 0.6676 0.069 Uiso calc R 1 1 . .
    H H4B 0.4232 0.4094 0.7031 0.069 Uiso calc R 1 1 . .
    C C1 0.6314(3) 0.1867(3) 0.2321(6) 0.0567(13) Uani d . 1 1 . .
    H H1 0.6064 0.1948 0.1187 0.068 Uiso calc R 1 1 . .
    C C2 0.6990(4) 0.1356(3) 0.2970(7) 0.0708(16) Uani d . 1 1 . .
    H H2 0.7189 0.1097 0.2290 0.085 Uiso calc R 1 1 . .
    C C3 0.7360(4) 0.1241(3) 0.4635(7) 0.0733(17) Uani d . 1 1 . .
    H H3 0.7822 0.0902 0.5109 0.088 Uiso calc R 1 1 . .
    C C4 0.7050(3) 0.1624(3) 0.5594(6) 0.0631(14) Uani d . 1 1 . .
    H H4 0.7302 0.1550 0.6731 0.076 Uiso calc R 1 1 . .
    C C5 0.6359(3) 0.2127(2) 0.4885(5) 0.0475(12) Uani d . 1 1 . .
    C C6 0.5976(3) 0.2576(2) 0.5825(5) 0.0453(11) Uani d . 1 1 . .
    C C7 0.6273(4) 0.2469(3) 0.7638(5) 0.0713(17) Uani d . 1 1 . .
    H H7A 0.5935 0.2786 0.8020 0.107 Uiso calc R 1 1 . .
    H H7B 0.6887 0.2595 0.8202 0.107 Uiso calc R 1 1 . .
    H H7C 0.6189 0.1956 0.7856 0.107 Uiso calc R 1 1 . .
    C C8 0.4349(3) 0.3894(2) 0.4339(5) 0.0369(10) Uani d . 1 1 . .
    C C9 0.3792(3) 0.4445(3) 0.4806(5) 0.0482(12) Uani d . 1 1 . .
loop_
    _atom_site_aniso_label
    _atom_site_aniso_U_11
    _atom_site_aniso_U_22
    _atom_site_aniso_U_33
    _atom_site_aniso_U_12
    _atom_site_aniso_U_13
    _atom_site_aniso_U_23
    Ni1 0.0409(5) 0.0462(5) 0.0311(5) 0.000 0.0158(4) 0.000
    O1 0.0491(19) 0.0503(18) 0.0330(16) 0.0100(15) 0.0144(14) 0.0013(14)
    O2 0.091(3) 0.080(3) 0.052(2) 0.042(2) 0.036(2) 0.0173(19)
    N1 0.044(2) 0.047(2) 0.040(2) 0.0055(18) 0.0176(18) -0.0014(18)
    N2 0.037(2) 0.0394(19) 0.0332(19) 0.0013(18) 0.0144(16) 0.0023(17)
    N3 0.049(2) 0.045(2) 0.0321(19) 0.0077(18) 0.0208(18) 0.0014(17)
    N4 0.064(3) 0.069(3) 0.042(2) 0.023(2) 0.026(2) 0.002(2)
    C1 0.058(3) 0.065(3) 0.052(3) 0.008(3) 0.028(3) -0.009(3)
    C2 0.069(4) 0.075(4) 0.065(4) 0.019(3) 0.025(3) -0.019(3)
    C3 0.062(4) 0.072(4) 0.072(4) 0.032(3) 0.016(3) -0.009(3)
    C4 0.058(3) 0.067(3) 0.051(3) 0.020(3) 0.010(3) -0.001(3)
    C5 0.045(3) 0.051(3) 0.043(3) 0.004(2) 0.015(2) -0.001(2)
    C6 0.043(3) 0.053(3) 0.036(2) 0.004(2) 0.013(2) 0.004(2)
    C7 0.082(4) 0.091(4) 0.036(3) 0.034(3) 0.020(3) 0.012(3)
    C8 0.041(3) 0.039(2) 0.031(2) -0.001(2) 0.016(2) -0.001(2)
    C9 0.050(3) 0.057(3) 0.038(3) 0.008(2) 0.018(2) 0.002(2)
_geom_special_details
;
All e.s.d.'s (except the e.s.d. in the dihedral angle between two l.s. planes)
are estimated using the full covariance matrix. The cell e.s.d.'s are taken
into account individually in the estimation of e.s.d.'s in distances, angles
and torsion angles; correlations between e.s.d.'s in cell parameters are only
used when they are defined by crystal symmetry. An approximate (isotropic)
treatment of cell e.s.d.'s is used for estimating e.s.d.'s involving l.s.
planes.
;
loop_
    _geom_bond_atom_site_label_1
    _geom_bond_atom_site_label_2
    _geom_bond_site_symmetry_2
    _geom_bond_distance
    _geom_bond_publ_flag
    Ni1 N2 2_655 1.980(3) ?
    Ni1 N2 . 1.980(3) ?
    Ni1 O1 2_655 2.074(3) ?
    Ni1 O1 . 2.074(3) ?
    Ni1 N1 2_655 2.094(3) ?
    Ni1 N1 . 2.094(3) ?
    O1 C8 . 1.257(5) ?
    O2 C9 . 1.225(5) ?
    N1 C1 . 1.333(6) ?
    N1 C5 . 1.354(5) ?
    N2 C6 . 1.283(5) ?
    N2 N3 . 1.387(5) ?
    N3 C8 . 1.330(5) ?
    N4 C9 . 1.329(5) ?
    N4 H4A . 0.8600 ?
    N4 H4B . 0.8600 ?
    C1 C2 . 1.376(6) ?
    C1 H1 . 0.9300 ?
    C2 C3 . 1.364(7) ?
    C2 H2 . 0.9300 ?
    C3 C4 . 1.359(7) ?
    C3 H3 . 0.9300 ?
    C4 C5 . 1.388(6) ?
    C4 H4 . 0.9300 ?
    C5 C6 . 1.487(6) ?
    C6 C7 . 1.492(6) ?
    C7 H7A . 0.9600 ?
    C7 H7B . 0.9600 ?
    C7 H7C . 0.9600 ?
    C8 C9 . 1.528(6) ?
loop_
    _geom_angle_atom_site_label_1
    _geom_angle_atom_site_label_2
    _geom_angle_atom_site_label_3
    _geom_angle_site_symmetry_1
    _geom_angle_site_symmetry_3
    _geom_angle
    _geom_angle_publ_flag
    N2 Ni1 N2 2_655 . 177.92(19) ?
    N2 Ni1 O1 2_655 2_655 77.63(12) ?
    N2 Ni1 O1 . 2_655 103.84(12) ?
    N2 Ni1 O1 2_655 . 103.84(12) ?
    N2 Ni1 O1 . . 77.63(12) ?
    O1 Ni1 O1 2_655 . 93.34(17) ?
    N2 Ni1 N1 2_655 2_655 78.26(13) ?
    N2 Ni1 N1 . 2_655 100.27(13) ?
    O1 Ni1 N1 2_655 2_655 155.88(12) ?
    O1 Ni1 N1 . 2_655 92.02(13) ?
    N2 Ni1 N1 2_655 . 100.27(13) ?
    N2 Ni1 N1 . . 78.26(13) ?
    O1 Ni1 N1 2_655 . 92.02(13) ?
    O1 Ni1 N1 . . 155.88(12) ?
    N1 Ni1 N1 2_655 . 92.6(2) ?
    C8 O1 Ni1 . . 109.4(2) ?
    C1 N1 C5 . . 118.2(4) ?
    C1 N1 Ni1 . . 129.2(3) ?
    C5 N1 Ni1 . . 112.6(3) ?
    C6 N2 N3 . . 121.8(3) ?
    C6 N2 Ni1 . . 120.5(3) ?
    N3 N2 Ni1 . . 117.6(2) ?
    C8 N3 N2 . . 107.9(3) ?
    C9 N4 H4A . . 120.0 ?
    C9 N4 H4B . . 120.0 ?
    H4A N4 H4B . . 120.0 ?
    N1 C1 C2 . . 123.4(5) ?
    N1 C1 H1 . . 118.3 ?
    C2 C1 H1 . . 118.3 ?
    C3 C2 C1 . . 118.3(5) ?
    C3 C2 H2 . . 120.8 ?
    C1 C2 H2 . . 120.8 ?
    C4 C3 C2 . . 119.5(5) ?
    C4 C3 H3 . . 120.3 ?
    C2 C3 H3 . . 120.3 ?
    C3 C4 C5 . . 120.3(5) ?
    C3 C4 H4 . . 119.9 ?
    C5 C4 H4 . . 119.9 ?
    N1 C5 C4 . . 120.4(4) ?
    N1 C5 C6 . . 115.2(4) ?
    C4 C5 C6 . . 124.4(4) ?
    N2 C6 C5 . . 113.3(4) ?
    N2 C6 C7 . . 125.5(4) ?
    C5 C6 C7 . . 121.2(4) ?
    C6 C7 H7A . . 109.5 ?
    C6 C7 H7B . . 109.5 ?
    H7A C7 H7B . . 109.5 ?
    C6 C7 H7C . . 109.5 ?
    H7A C7 H7C . . 109.5 ?
    H7B C7 H7C . . 109.5 ?
    O1 C8 N3 . . 127.4(4) ?
    O1 C8 C9 . . 116.4(4) ?
    N3 C8 C9 . . 116.2(3) ?
    O2 C9 N4 . . 124.6(4) ?
    O2 C9 C8 . . 119.0(4) ?
    N4 C9 C8 . . 116.4(4) ?
loop_
    _geom_torsion_atom_site_label_1
    _geom_torsion_atom_site_label_2
    _geom_torsion_atom_site_label_3
    _geom_torsion_atom_site_label_4
    _geom_torsion_site_symmetry_1
    _geom_torsion_site_symmetry_2
    _geom_torsion_site_symmetry_3
    _geom_torsion_site_symmetry_4
    _geom_torsion
    _geom_torsion_publ_flag
    N2 Ni1 O1 C8 2_655 . . . 177.3(3) ?
    N2 Ni1 O1 C8 . . . . -1.2(3) ?
    O1 Ni1 O1 C8 2_655 . . . -104.6(3) ?
    N1 Ni1 O1 C8 2_655 . . . 98.9(3) ?
    N1 Ni1 O1 C8 . . . . -2.1(5) ?
    N2 Ni1 N1 C1 2_655 . . . 3.4(4) ?
    N2 Ni1 N1 C1 . . . . -178.1(4) ?
    O1 Ni1 N1 C1 2_655 . . . -74.4(4) ?
    O1 Ni1 N1 C1 . . . . -177.2(3) ?
    N1 Ni1 N1 C1 2_655 . . . 81.9(4) ?
    N2 Ni1 N1 C5 2_655 . . . -177.3(3) ?
    N2 Ni1 N1 C5 . . . . 1.2(3) ?
    O1 Ni1 N1 C5 2_655 . . . 104.9(3) ?
    O1 Ni1 N1 C5 . . . . 2.1(5) ?
    N1 Ni1 N1 C5 2_655 . . . -98.7(3) ?
    O1 Ni1 N2 C6 2_655 . . . -92.3(3) ?
    O1 Ni1 N2 C6 . . . . 177.3(3) ?
    N1 Ni1 N2 C6 2_655 . . . 87.5(3) ?
    N1 Ni1 N2 C6 . . . . -3.1(3) ?
    O1 Ni1 N2 N3 2_655 . . . 91.7(3) ?
    O1 Ni1 N2 N3 . . . . 1.3(3) ?
    N1 Ni1 N2 N3 2_655 . . . -88.5(3) ?
    N1 Ni1 N2 N3 . . . . -179.1(3) ?
    C6 N2 N3 C8 . . . . -177.0(4) ?
    Ni1 N2 N3 C8 . . . . -1.1(4) ?
    C5 N1 C1 C2 . . . . -0.6(7) ?
    Ni1 N1 C1 C2 . . . . 178.8(4) ?
    N1 C1 C2 C3 . . . . -0.4(8) ?
    C1 C2 C3 C4 . . . . 0.5(9) ?
    C2 C3 C4 C5 . . . . 0.4(9) ?
    C1 N1 C5 C4 . . . . 1.5(7) ?
    Ni1 N1 C5 C4 . . . . -178.0(4) ?
    C1 N1 C5 C6 . . . . 179.9(4) ?
    Ni1 N1 C5 C6 . . . . 0.4(5) ?
    C3 C4 C5 N1 . . . . -1.4(8) ?
    C3 C4 C5 C6 . . . . -179.6(5) ?
    N3 N2 C6 C5 . . . . 179.9(3) ?
    Ni1 N2 C6 C5 . . . . 4.1(5) ?
    N3 N2 C6 C7 . . . . 0.5(7) ?
    Ni1 N2 C6 C7 . . . . -175.3(4) ?
    N1 C5 C6 N2 . . . . -2.8(6) ?
    C4 C5 C6 N2 . . . . 175.5(4) ?
    N1 C5 C6 C7 . . . . 176.7(4) ?
    C4 C5 C6 C7 . . . . -5.0(7) ?
    Ni1 O1 C8 N3 . . . . 1.1(5) ?
    Ni1 O1 C8 C9 . . . . -178.8(3) ?
    N2 N3 C8 O1 . . . . -0.1(6) ?
    N2 N3 C8 C9 . . . . 179.8(3) ?
    O1 C8 C9 O2 . . . . -8.8(6) ?
    N3 C8 C9 O2 . . . . 171.4(4) ?
    O1 C8 C9 N4 . . . . 171.0(4) ?
    N3 C8 C9 N4 . . . . -8.9(6) ?
loop_
    _geom_hbond_atom_site_label_D
    _geom_hbond_atom_site_label_H
    _geom_hbond_atom_site_label_A
    _geom_hbond_site_symmetry_A
    _geom_hbond_distance_DH
    _geom_hbond_distance_HA
    _geom_hbond_distance_DA
    _geom_hbond_angle_DHA
    N4 H4A O2 6_566 0.86 2.22 2.976(5) 147.2
    N4 H4B N3 2_656 0.86 2.25 3.074(5) 159.9
data_global
_journal_date_recd_electronic     2012-03-29
_journal_date_accepted     2012-03-31
_journal_name_full     'Acta Crystallographica, Section E'
_journal_year     2012
_journal_volume     68
_journal_issue      5
_journal_page_first     m553
_journal_page_last     m553
_journal_paper_category     QM
_journal_paper_doi     10.1107/S1600536812014109
_journal_coeditor_code     CV5274
_publ_contact_author_name
;
'Mohamed Gaye
;
_publ_contact_author_address
;
D\'epartement de Chimie
Facult\'e des Sciences et Techniques
Universit\'e Cheikh Anta Diop
Dakar Senegal
;
_publ_contact_author_email     'mlgayeastou@yahoo.fr'
_publ_contact_author_fax     '002218246318'
_publ_contact_author_phone     '002218247804'
_publ_section_title
;\
Bis{2-amino-2-oxo-<i>N</i>-[(1<i>E</i>)-1-(pyridin-2-yl-\k<i>N</i>)ethylidene]\
acetohydrazidato-\k^2^<i>N</i>',<i>O</i>^1^}nickel(II)
;
loop_
    _publ_author_name
    _publ_author_address
    'Kane, Cheikh Hamidou'
;
D\'epartement de Chimie
Facult\'e des Sciences et Techniques
Universit\'e Cheikh Anta Diop
Dakar,
Senegal
;
    'Thiam, Ibrahima Elhadj'
;
D\'epartement de Chimie
Facult\'e des Sciences et Techniques
Universit\'e Cheikh Anta Diop
Dakar,
Senegal
;
    'Tamboura, Farba Bouyagui'
;
D\'epartement de Chimie
Facult\'e des Sciences et Techniques
Universit\'e Cheikh Anta Diop
Dakar,
Senegal
;
    'Gaye, Mohamed'
;
D\'epartement de Chimie
Facult\'e des Sciences et Techniques
Universit\'e Cheikh Anta Diop
Dakar,
Senegal
;
    'Retailleau, Pascal'
;
Centre de Recherche de Gif sur Yvette
Institut de Chimie des Substances Naturelles
UPR2301-CNRS,
1 Avenue la Terrasse
91198 Gif sur Yvette c\'edex,
France
;
_iucr_refine_instructions_details
;
TITL CrystalBuilderInfo $monoclinic $C 2/c $? $? $
CELL   0.71069     16.703   17.878    8.929   90.000  114.915   90.000
ZERR         4      0.003    0.004    0.002    0.000    0.005    0.000
LATT  7
SYMM -X,Y, 0.50000-Z
SFAC    C   H   O   N  NI
UNIT   72 72 16 32 4
CONF
HTAB
ACTA
BOND  $H
DEFS 0.002 0.2 0.01 0.05       ! Global default restraint esds
SIZE  0.1  0.1  0.1
TEMP  20
OMIT     -1   1   1
OMIT     0   4   0
OMIT      0   2   1
OMIT    2   4   0
MERG      2
EQIV $2   1-x,  y, 1.5 - z
EQIV $1  x, 1-y, 1/2 + z
HTAB N4 O2_$1
HTAB N4 N3_$2
L.S. 10
WPDB
FMAP      2
PLAN     25
WGHT    0.075700
FVAR       0.15216
NI1   5    0.500000    0.306017    0.250000    10.50000    0.04089    0.04617 =
         0.03113    0.00000    0.01582    0.00000
O1    3    0.418656    0.385607    0.283323    11.00000    0.04909    0.05034 =
         0.03300    0.00128    0.01440    0.01004
O2    3    0.330375    0.487926    0.375738    11.00000    0.09087    0.07971 =
         0.05230    0.01731    0.03636    0.04204
N1    4    0.599897    0.225134    0.323558    11.00000    0.04416    0.04690 =
         0.04010   -0.00139    0.01758    0.00551
N2    4    0.538337    0.304002    0.492193    11.00000    0.03739    0.03936 =
         0.03320    0.00231    0.01438    0.00125
N3    4    0.494948    0.350808    0.557673    11.00000    0.04909    0.04452 =
         0.03208    0.00144    0.02079    0.00772
N4    4    0.387635    0.441272    0.635335    11.00000    0.06414    0.06861 =
         0.04226    0.00167    0.02581    0.02258
AFIX  93
H4A   2    0.357570    0.470992    0.667624    11.00000   -1.20000
H4B   2    0.423154    0.409442    0.703121    11.00000   -1.20000
AFIX   0
C1    1    0.631420    0.186707    0.232141    11.00000    0.05773    0.06548 =
         0.05168   -0.00879    0.02782    0.00833
AFIX  43
H1    2    0.606444    0.194846    0.118719    11.00000   -1.20000
AFIX   0
C2    1    0.698996    0.135639    0.297000    11.00000    0.06919    0.07483 =
         0.06534   -0.01894    0.02535    0.01935
AFIX  43
H2    2    0.718925    0.109663    0.229038    11.00000   -1.20000
AFIX   0
C3    1    0.736044    0.124050    0.463471    11.00000    0.06225    0.07242 =
         0.07225   -0.00858    0.01576    0.03235
AFIX  43
H3    2    0.782153    0.090158    0.510935    11.00000   -1.20000
AFIX   0
C4    1    0.705033    0.162432    0.559435    11.00000    0.05761    0.06720 =
         0.05143   -0.00059    0.01031    0.02015
AFIX  43
H4    2    0.730248    0.154987    0.673093    11.00000   -1.20000
AFIX   0
C5    1    0.635857    0.212711    0.488451    11.00000    0.04467    0.05051 =
         0.04313   -0.00139    0.01455    0.00428
C6    1    0.597604    0.257634    0.582505    11.00000    0.04319    0.05304 =
         0.03596    0.00429    0.01301    0.00377
C7    1    0.627323    0.246897    0.763754    11.00000    0.08197    0.09057 =
         0.03645    0.01215    0.02021    0.03414
AFIX 137
H7A   2    0.593451    0.278635    0.802014    11.00000   -1.50000
H7B   2    0.688731    0.259530    0.820249    11.00000   -1.50000
H7C   2    0.618911    0.195615    0.785635    11.00000   -1.50000
AFIX   0
C8    1    0.434878    0.389420    0.433946    11.00000    0.04109    0.03882 =
         0.03114   -0.00109    0.01565   -0.00140
C9    1    0.379202    0.444533    0.480629    11.00000    0.04956    0.05704 =
         0.03815    0.00190    0.01847    0.00777
HKLF 4
REM  CrystalBuilderInfo $monoclinic $C 2/c $? $? $
REM R1 =  0.0510 for   1286 Fo > 4sig(Fo)  and  0.0840 for all   1777 data
REM    142 parameters refined using      0 restraints
END
WGHT      0.0758      0.0000
REM Highest difference peak  0.328,  deepest hole -0.304,  1-sigma level  0.075
Q1    1   0.5274  0.0648  0.7368  11.00000  0.05    0.33
Q2    1   0.5000  0.0409  0.7500  10.50000  0.05    0.30
Q3    1   0.5246  0.0105  0.6931  11.00000  0.05    0.30
Q4    1   0.4953  0.0189 -0.0509  11.00000  0.05    0.30
Q5    1   0.6224  0.0538  0.8201  11.00000  0.05    0.29
Q6    1   0.5522 -0.0011 -0.0296  11.00000  0.05    0.28
Q7    1   0.5612 -0.0132  0.0650  11.00000  0.05    0.26
Q8    1   0.4042  0.3984  0.2019  11.00000  0.05    0.26
Q9    1   0.5667  0.0321  0.8575  11.00000  0.05    0.26
Q10   1   0.5000  0.3571  0.7500  10.50000  0.05    0.25
Q11   1   0.4769  0.0295  0.1383  11.00000  0.05    0.24
Q12   1   0.5248  0.0562 -0.1202  11.00000  0.05    0.24
Q13   1   0.5969  0.0704  0.9123  11.00000  0.05    0.24
Q14   1   0.8149  0.1416  0.3225  11.00000  0.05    0.23
Q15   1   0.8936  0.1047  0.5408  11.00000  0.05    0.22
Q16   1   0.4187  0.4334  0.8531  11.00000  0.05    0.21
Q17   1   0.5000  0.0825  0.2500  10.50000  0.05    0.21
Q18   1   0.5834 -0.0177  0.2135  11.00000  0.05    0.20
Q19   1   0.6584  0.0751  0.9067  11.00000  0.05    0.19
Q20   1   0.4191  0.4708  0.5916  11.00000  0.05    0.19
Q21   1   0.6051  0.0779  0.6672  11.00000  0.05    0.19
Q22   1   0.2996  0.5306  0.4499  11.00000  0.05    0.18
Q23   1   0.5225  0.3796  0.6710  11.00000  0.05    0.18
Q24   1   0.4444  0.5215  0.4659  11.00000  0.05    0.18
Q25   1   0.5394  0.0820  0.5006  11.00000  0.05    0.18
;
