# Supplementary material for: Bis{2-amino-2-oxo-N-[(1E)-1-(pyridin-2-yl-κN)ethyl­idene]acetohydrazidato-κ2 N′,O 1}nickel(II)
Source: Acta Crystallogr Sect E Struct Rep Online. 2012 Apr 6;68(Pt 5):m553. doi: 10.1107/S1600536812014109 (PMC3344308; doi:10.1107/S1600536812014109)
Supplement: Supplementary file 2 [file e-68-0m553-Isup2.hkl]

# 
# h,k,l, Fc-squared, Fo-squared, sigma(Fo-squared) and status flag 
# 
data_I
_shelx_title ' CrystalBuilderInfo $monoclinic $C 2/c $? $? $' 
_shelx_refln_list_code          4 
_shelx_F_calc_maximum      337.12 
_exptl_crystal_F_000       968.00 
_reflns_d_resolution_high  0.8915 
 
loop_ 
 _symmetry_equiv_pos_as_xyz 
 'x, y, z' 
 '-x, y, -z+1/2' 
 'x+1/2, y+1/2, z' 
 '-x+1/2, y+1/2, -z+1/2' 
 '-x, -y, -z' 
 'x, -y, z-1/2' 
 '-x+1/2, -y+1/2, -z' 
 'x+1/2, -y+1/2, z-1/2' 
 
_cell_length_a    16.7030 
_cell_length_b    17.8780 
_cell_length_c     8.9290 
_cell_angle_alpha  90.000 
_cell_angle_beta  114.915 
_cell_angle_gamma  90.000 
 
_shelx_F_squared_multiplier     1.000 
 
loop_ 
 _refln_index_h 
 _refln_index_k 
 _refln_index_l 
 _refln_F_squared_calc 
 _refln_F_squared_meas 
 _refln_F_squared_sigma 
 _refln_observed_status 
   4   0   0     5248.53     4458.51    140.37 o 
   6   0   0      519.96      535.12     51.83 o 
   8   0   0    11927.22    11872.95    358.05 o 
  10   0   0     8542.65    10256.34    332.56 o 
  12   0   0      683.64      633.60     99.34 o 
  14   0   0      870.95      798.58    130.00 o 
  16   0   0      710.15      643.53    220.27 o 
   3   1   0     2404.45     1440.54     38.78 o 
   5   1   0     1751.36     1817.81     57.23 o 
   7   1   0     2029.66     1926.62    138.64 o 
   9   1   0       18.04      -25.59     37.67 o 
  11   1   0     1351.09     1337.85     72.93 o 
  13   1   0      257.37      442.05     69.39 o 
  15   1   0       76.17        0.13     72.80 o 
   0   2   0    58282.80    36172.54   1224.87 o 
   2   2   0    19785.93    13995.37    301.91 o 
   4   2   0     1667.38     1316.54     61.98 o 
   6   2   0      778.72      774.68     41.36 o 
   8   2   0     7349.19     7669.85    235.82 o 
  10   2   0     2698.16     2698.86    112.51 o 
  12   2   0      122.10      100.24     62.63 o 
  14   2   0      444.92      556.08     77.05 o 
  16   2   0       37.30       95.13    269.72 o 
   1   3   0     5409.17     9625.16    212.27 o 
   3   3   0   113650.21   114123.95   2576.07 o 
   5   3   0     5870.93     6121.29    130.86 o 
   7   3   0     2375.82     2976.79     80.56 o 
   9   3   0      377.42      308.37     65.00 o 
  11   3   0     2756.40     2879.76    107.27 o 
  13   3   0     1933.89     1886.50     98.86 o 
  15   3   0      307.47      294.08     80.24 o 
   4   4   0    23280.59    22365.81    395.95 o 
   6   4   0     2293.28     2092.62     84.00 o 
   8   4   0     2227.18     2368.05     78.28 o 
  10   4   0        0.70        6.67     36.56 o 
  12   4   0       57.23      171.24     53.82 o 
  14   4   0      533.94      303.46     76.88 o 
  16   4   0      131.11      240.82    135.73 o 
   1   5   0      110.21       12.89     21.38 o 
   3   5   0    11917.04    10607.57    205.63 o 
   5   5   0    38602.50    40148.71    698.17 o 
   7   5   0     5423.53     5966.72    233.23 o 
   9   5   0      455.01      432.62    100.85 o 
  11   5   0     1192.62     1212.09     76.06 o 
  13   5   0      307.78      332.52     65.80 o 
  15   5   0       13.34      -84.99     84.99 o 
   0   6   0      912.25     1119.05     57.01 o 
   2   6   0       12.09       56.15     24.43 o 
   4   6   0    18864.69    20565.96    379.71 o 
   6   6   0    15680.62    16581.90    316.94 o 
   8   6   0      201.24      128.43     40.97 o 
  10   6   0      128.73      135.96     57.87 o 
  12   6   0      252.57      230.02     76.01 o 
  14   6   0      338.69      502.41    220.05 o 
  16   6   0      105.64       27.09    139.95 o 
   1   7   0      280.80      214.27     28.84 o 
   3   7   0     1483.72     1840.50     57.66 o 
   5   7   0     3424.35     3834.41    100.59 o 
   7   7   0      129.76      139.38     38.12 o 
   9   7   0     1171.20     1110.83    102.36 o 
  11   7   0        3.55      -47.23     47.23 o 
  13   7   0       91.81       31.85     73.42 o 
  15   7   0       68.14      175.24     92.23 o 
   0   8   0       92.83       21.60     34.98 o 
   2   8   0     7876.12     7362.19    171.40 o 
   4   8   0     2160.12     2040.87     69.23 o 
   6   8   0     5702.48     5966.19    157.21 o 
   8   8   0     5914.33     6179.05    310.10 o 
  10   8   0      469.77      465.36     79.25 o 
  12   8   0      233.38      166.81     61.97 o 
  14   8   0      147.81      190.96     79.55 o 
   1   9   0       21.21      107.98     34.12 o 
   3   9   0       21.76       -4.67     27.08 o 
   5   9   0      245.37      243.19     63.27 o 
   7   9   0     2035.63     2025.26     79.11 o 
   9   9   0     2419.83     2118.52    163.47 o 
  11   9   0       36.79       -7.09     53.24 o 
  13   9   0      213.78      202.18    103.22 o 
  15   9   0       43.71      -56.47    144.25 o 
   0  10   0     2715.98     2661.37    122.23 o 
   2  10   0     4632.17     4694.33    326.95 o 
   4  10   0     2134.53     2326.84     85.20 o 
   6  10   0     1484.23     1692.80     72.51 o 
   8  10   0        5.98      -43.68     43.68 o 
  10  10   0      247.43      147.90     56.37 o 
  12  10   0      608.45      527.70     75.42 o 
  14  10   0      560.79      511.21    103.28 o 
   1  11   0     1430.85     1483.15     65.65 o 
   3  11   0      516.00      520.45     44.87 o 
   5  11   0     1709.31     1786.21     82.43 o 
   7  11   0       82.97       67.59     44.00 o 
   9  11   0        2.78      -50.54     50.54 o 
  11  11   0      182.06      275.49    144.69 o 
  13  11   0      154.10      149.56     82.30 o 
   0  12   0     2574.45     2540.87    132.59 o 
   2  12   0     1161.67     1163.54     71.70 o 
   4  12   0      353.13      257.15     79.47 o 
   6  12   0       30.93      -44.20     44.20 o 
   8  12   0      172.45      233.64     71.70 o 
  10  12   0       32.07       74.88     75.80 o 
  12  12   0       82.66      245.62     83.50 o 
   1  13   0     4026.03     4414.46    139.94 o 
   3  13   0     2366.94     2333.68     98.07 o 
   5  13   0      163.91       95.13     60.25 o 
   7  13   0       61.49       43.83     50.46 o 
   9  13   0      208.23      225.14     92.64 o 
  11  13   0      593.23      688.02     90.15 o 
   0  14   0       76.80       64.35     72.56 o 
   2  14   0      220.25      220.70     46.65 o 
   4  14   0        0.31       19.86     49.67 o 
   6  14   0      487.15      588.75     92.21 o 
   8  14   0      175.46      219.74     68.52 o 
  10  14   0        3.25      -37.23     95.23 o 
  12  14   0       11.30       88.21    105.82 o 
   1  15   0     1382.04     1344.94     77.31 o 
   3  15   0      716.30      680.59     64.28 o 
   5  15   0      561.72      572.45     64.54 o 
   7  15   0      840.27      910.60     79.85 o 
   9  15   0      588.12      588.25     79.45 o 
  11  15   0       90.68      141.12    101.34 o 
   0  16   0     1780.65     2140.50    139.94 o 
   2  16   0      454.05      447.88     63.92 o 
   4  16   0       31.04       32.88     52.62 o 
   6  16   0       63.09       53.42     95.02 o 
   8  16   0      448.77      462.82     83.79 o 
  10  16   0       15.32      150.74     98.03 o 
   1  17   0        4.07       17.28     60.47 o 
   3  17   0      508.05      510.94     74.29 o 
   5  17   0      899.09      761.52     81.69 o 
   7  17   0      114.45      -39.99     82.29 o 
   9  17   0      106.44      158.74     94.57 o 
   0  18   0       72.70       94.59     99.77 o 
   2  18   0      411.92      532.10     79.04 o 
   4  18   0     1284.92     1136.76     97.61 o 
   6  18   0     1076.55     1242.56    122.26 o 
   1  19   0       15.03      216.81     81.20 o 
   3  19   0       20.22       47.51     78.17 o 
   5  19   0      156.56      181.40    111.43 o 
   0  20   0      417.31      155.92    113.16 o 
 -17   1   1       13.41      157.36    143.42 o 
 -15   1   1      708.69      766.42    134.32 o 
 -13   1   1     1630.23     1573.95    212.06 o 
 -11   1   1     5067.58     5485.77    158.35 o 
  -9   1   1     3925.70     4293.98    118.60 o 
  -7   1   1      676.51      620.98     52.26 o 
  -5   1   1     7113.11     6252.20    135.84 o 
  -3   1   1     3384.24     3331.92    106.81 o 
   1   1   1     1131.64      962.49     40.81 o 
   3   1   1     6456.71     5894.51    181.40 o 
   5   1   1      776.69      724.26     41.19 o 
   7   1   1      988.09     1073.58     51.73 o 
   9   1   1     1046.88     1000.88     60.25 o 
  11   1   1      757.32      680.14     61.69 o 
  13   1   1      839.42      834.76    202.56 o 
  15   1   1      382.90      490.68    137.89 o 
 -16   2   1       13.67      135.09     91.13 o 
 -14   2   1      984.16     1096.42     87.38 o 
 -12   2   1     2859.52     2876.20    189.39 o 
 -10   2   1      224.72      222.46     47.74 o 
  -8   2   1     1514.50     1547.06     58.48 o 
  -6   2   1       75.78       19.59     28.07 o 
  -4   2   1     7589.15     7282.23    142.77 o 
  -2   2   1      328.77      121.97     54.20 o 
   2   2   1    44388.71    41587.33    720.10 o 
   4   2   1     1820.54     1671.02     53.14 o 
   6   2   1      128.21       98.91     30.23 o 
   8   2   1     1179.13     1348.27     59.57 o 
  10   2   1      674.09      632.74     82.92 o 
  12   2   1      871.04      886.04     81.32 o 
  14   2   1      329.43      322.03     89.93 o 
  16   2   1      212.72      209.73    209.69 o 
 -17   3   1      105.08      163.47    143.23 o 
 -15   3   1        1.82      -31.69    116.83 o 
 -13   3   1       38.48       79.90     61.39 o 
 -11   3   1     1098.11     1060.82     74.72 o 
  -9   3   1     2435.89     2737.27     84.87 o 
  -7   3   1     2402.50     2355.63     72.23 o 
  -5   3   1      226.75      170.19     66.94 o 
  -3   3   1    65433.26    63376.59   1064.39 o 
  -1   3   1     8092.39    10679.44    278.79 o 
   1   3   1     3507.26     2767.48     60.83 o 
   3   3   1     8741.63     8583.20    167.76 o 
   5   3   1     1608.52     1641.97     52.66 o 
   7   3   1     7230.34     7835.18    172.13 o 
   9   3   1     1547.71     1592.65     72.35 o 
  11   3   1       11.89       -1.65     51.79 o 
  13   3   1       33.79      -74.47     74.47 o 
  15   3   1       59.15      -56.02     90.95 o 
 -16   4   1       10.56      -81.30    113.98 o 
 -14   4   1      244.82      258.37    222.64 o 
 -12   4   1     1612.09     1602.43     83.64 o 
 -10   4   1     3204.73     3359.59    104.95 o 
  -8   4   1     5795.69     5702.72    178.59 o 
  -6   4   1     4046.35     4560.45    310.32 o 
  -4   4   1    31303.51    31474.93    552.30 o 
  -2   4   1    18825.77    15550.86    289.67 o 
   0   4   1     1323.69      681.42     90.48 o 
   2   4   1      469.24      421.67     26.62 o 
   4   4   1     1723.31     1785.66     54.97 o 
   6   4   1     4693.62     4428.10    105.19 o 
   8   4   1     1906.19     1881.36     72.69 o 
  10   4   1     1132.29     1159.41     72.54 o 
  12   4   1      365.48      458.22     67.49 o 
  14   4   1      577.27      569.25     94.63 o 
 -17   5   1        8.00     -118.91    168.66 o 
 -15   5   1       25.04      -56.62    116.40 o 
 -13   5   1       87.60      149.50     60.72 o 
 -11   5   1      149.81       61.77     50.18 o 
  -9   5   1      782.83      765.75     74.72 o 
  -7   5   1        5.76       60.47     33.59 o 
  -5   5   1     2380.35     3283.94     79.86 o 
  -3   5   1     7959.11     7276.67    150.71 o 
  -1   5   1    18764.15    20957.53    545.27 o 
   1   5   1       12.73       36.48     21.22 o 
   3   5   1      227.08      217.67     27.32 o 
   5   5   1      383.98      504.40     58.52 o 
   7   5   1       27.58       10.45     86.16 o 
   9   5   1      137.70      158.39     66.94 o 
  11   5   1      124.00      122.68     56.44 o 
  13   5   1       98.03       74.94     64.34 o 
  15   5   1      310.54      174.88    142.17 o 
 -16   6   1      448.72      349.48    121.02 o 
 -14   6   1      783.09      824.28     94.37 o 
 -12   6   1      137.80      134.95     49.57 o 
 -10   6   1      573.75      643.94     54.10 o 
  -8   6   1     1892.72     1952.78    115.97 o 
  -6   6   1    44769.28    47407.50    829.71 o 
  -4   6   1    36218.93    36044.41    626.29 o 
  -2   6   1      262.48      202.41     26.26 o 
   0   6   1       36.70      193.92     34.98 o 
   2   6   1     1668.93     1752.44     50.54 o 
   4   6   1     9201.87    10004.98    204.62 o 
   6   6   1     1022.11     1110.50     52.66 o 
   8   6   1      935.87      838.75     56.79 o 
  10   6   1     1255.19     1240.29    147.93 o 
  12   6   1      629.21      717.29     79.36 o 
  14   6   1       99.65      176.24     84.22 o 
 -15   7   1      469.10      461.48     89.48 o 
 -13   7   1       86.16       46.93     60.08 o 
 -11   7   1        5.33       15.55     35.94 o 
  -9   7   1     1375.72     1421.78     68.28 o 
  -7   7   1    19851.97    20743.08    421.40 o 
  -5   7   1    10896.94    11320.96    237.44 o 
  -3   7   1     1092.85     1150.38     45.66 o 
  -1   7   1      135.85       96.70     25.00 o 
   1   7   1     4498.89     4219.24    127.86 o 
   3   7   1      572.28      623.27     38.25 o 
   5   7   1      451.79      389.09     40.00 o 
   7   7   1     1882.81     1907.21    120.28 o 
   9   7   1     1046.61      946.57     64.22 o 
  11   7   1      465.19      458.01     60.77 o 
  13   7   1      660.85      602.00     80.24 o 
  15   7   1      148.90      187.70    129.92 o 
 -16   8   1       73.13      159.91    149.49 o 
 -14   8   1      372.67      339.82     84.22 o 
 -12   8   1     1073.87     1074.63     75.90 o 
 -10   8   1      196.18      205.84     49.19 o 
  -8   8   1      295.64      348.17     43.90 o 
  -6   8   1     2180.00     2352.45     81.06 o 
  -4   8   1      251.93      302.85     36.34 o 
  -2   8   1     2157.83     2172.74     79.90 o 
   0   8   1      241.92      177.19     26.42 o 
   2   8   1     1980.10     1979.17     63.94 o 
   4   8   1     3059.78     3265.05    157.43 o 
   6   8   1      133.69      163.28     39.16 o 
   8   8   1      128.78       48.80     44.37 o 
  10   8   1        2.02        3.08     53.77 o 
  12   8   1       62.67       84.83     69.45 o 
  14   8   1      184.25      -28.77     99.96 o 
 -15   9   1      577.61      883.12    153.34 o 
 -13   9   1      615.94      785.50    159.37 o 
 -11   9   1      663.99      614.55    118.34 o 
  -9   9   1     4634.30     5136.40    159.87 o 
  -7   9   1    13128.18    14059.70    324.86 o 
  -5   9   1     1520.43     1347.23     61.38 o 
  -3   9   1     6909.12     7249.83    225.24 o 
  -1   9   1     5877.92     6291.93    156.35 o 
   1   9   1     7100.47     7858.35    190.44 o 
   3   9   1     2627.42     2816.37     88.71 o 
   5   9   1      889.79      828.88     50.79 o 
   7   9   1     1168.66     1238.67     70.13 o 
   9   9   1      860.69      855.82     94.15 o 
  11   9   1      246.71      218.30     65.58 o 
  13   9   1      699.22      515.03    106.98 o 
 -14  10   1       46.51       97.69     83.48 o 
 -12  10   1        2.58      -19.90     69.10 o 
 -10  10   1      212.74       95.61     81.63 o 
  -8  10   1      524.09      471.72     60.68 o 
  -6  10   1      809.27      767.18     52.69 o 
  -4  10   1     1627.05     1535.77     82.71 o 
  -2  10   1      991.29      963.73    112.94 o 
   0  10   1      148.42      190.47     34.55 o 
   2  10   1      292.97      350.70     61.33 o 
   4  10   1      902.37      829.53     64.35 o 
   6  10   1       71.02       37.58     69.32 o 
   8  10   1      150.37      135.84     45.57 o 
  10  10   1      604.27      582.11     69.06 o 
  12  10   1      181.85      113.52     80.49 o 
 -13  11   1      297.70      316.34    119.64 o 
 -11  11   1     1974.08     2162.64    114.37 o 
  -9  11   1     5065.56     5111.88    202.13 o 
  -7  11   1      186.80      122.67     42.60 o 
  -5  11   1      129.69      159.53     39.55 o 
  -3  11   1      442.33      527.48     44.17 o 
  -1  11   1     9082.92     9912.98    235.39 o 
   1  11   1     8556.87     8999.52    241.43 o 
   3  11   1      113.72      114.73     45.57 o 
   5  11   1      410.22      383.19     45.07 o 
   7  11   1      480.89      430.47     58.09 o 
   9  11   1       69.31       25.54     55.02 o 
  11  11   1      186.86      230.08     71.39 o 
  13  11   1      345.43      188.90    250.29 o 
 -14  12   1       45.46     -100.85    131.93 o 
 -12  12   1     1878.74     1643.96    113.70 o 
 -10  12   1     4330.21     4415.52    172.56 o 
  -8  12   1      687.82      731.47     74.50 o 
  -6  12   1       66.02       18.40     42.97 o 
  -4  12   1     1312.79     1176.93     64.00 o 
  -2  12   1     4897.41     5466.13    155.48 o 
   0  12   1     7687.59     8356.84    216.38 o 
   2  12   1     1329.27     1265.38     62.31 o 
   4  12   1      588.58      613.88     64.79 o 
   6  12   1      786.39      707.34     61.75 o 
   8  12   1       71.16       96.14     71.05 o 
  10  12   1      192.10      186.63    129.79 o 
  12  12   1      288.50      380.03     97.45 o 
 -13  13   1        0.65       41.47    120.93 o 
 -11  13   1      150.46      219.93     66.54 o 
  -9  13   1      369.09      303.24     64.59 o 
  -7  13   1      208.96      238.06     48.64 o 
  -5  13   1       66.53       32.91     96.96 o 
  -3  13   1       47.80       63.59     64.57 o 
  -1  13   1      132.68       56.15     38.44 o 
   1  13   1        0.77      -38.44     38.44 o 
   3  13   1       43.24       45.64    161.75 o 
   5  13   1        0.11        8.64     46.12 o 
   7  13   1      231.69      220.76     53.18 o 
   9  13   1        4.55       79.89     88.11 o 
  11  13   1      206.58      141.54    253.31 o 
 -12  14   1      930.15      896.01     98.62 o 
 -10  14   1      544.37      530.35     79.02 o 
  -8  14   1     1953.32     2069.51    208.61 o 
  -6  14   1     1458.41     1494.27    204.07 o 
  -4  14   1      777.23      824.93     71.70 o 
  -2  14   1     2580.18     2574.13    106.68 o 
   0  14   1     1178.48     1097.03     69.54 o 
   2  14   1     3117.92     3286.36    214.22 o 
   4  14   1     1040.22     1020.22     74.50 o 
   6  14   1       52.75      -18.05     52.55 o 
   8  14   1       73.17       68.85     67.02 o 
  10  14   1      567.93      523.25     86.12 o 
 -11  15   1       51.23      -22.13     96.90 o 
  -9  15   1      102.95      153.65     97.61 o 
  -7  15   1      463.31      313.96     96.53 o 
  -5  15   1      582.03      493.71     72.87 o 
  -3  15   1       96.39      159.37     56.58 o 
  -1  15   1      237.88      193.92     51.40 o 
   1  15   1      894.79      890.15     66.51 o 
   3  15   1     1808.52     1807.94    106.25 o 
   5  15   1       49.95       76.53     62.53 o 
   7  15   1        1.92      -67.34     67.34 o 
   9  15   1       31.76       -3.70     85.48 o 
 -10  16   1      227.88      212.55     87.15 o 
  -8  16   1      180.81      161.94     73.11 o 
  -6  16   1      957.50      894.22     81.45 o 
  -4  16   1      616.12      532.10     79.04 o 
  -2  16   1      415.11      444.86     63.92 o 
   0  16   1      110.52      254.82     65.22 o 
   2  16   1       16.49      -56.15     56.15 o 
   4  16   1       31.04      -77.74     77.74 o 
   6  16   1       51.96      -28.16     64.04 o 
   8  16   1      381.36      542.86     80.74 o 
  -9  17   1      287.00      288.69     87.66 o 
  -7  17   1      532.41      516.20     82.51 o 
  -5  17   1     2946.24     3048.75    172.33 o 
  -3  17   1      678.59      594.30     89.84 o 
  -1  17   1      253.64      341.20     67.81 o 
   1  17   1      360.21      210.77     68.67 o 
   3  17   1       52.44        0.00     43.19 o 
   5  17   1      252.48      251.37    144.90 o 
   7  17   1      360.93      419.07     89.34 o 
  -8  18   1        5.32      -84.99     84.99 o 
  -6  18   1        0.94       27.86     95.03 o 
  -4  18   1       72.17      203.43     82.49 o 
  -2  18   1       51.60      -17.28     68.67 o 
   0  18   1        0.47      190.47     69.10 o 
   2  18   1        0.26      -21.60     65.22 o 
   4  18   1        3.33      -88.54     88.54 o 
   6  18   1       46.71      151.17     98.47 o 
  -5  19   1      697.34      607.25    113.16 o 
  -3  19   1      745.26      751.08     90.27 o 
  -1  19   1       48.43      138.21     77.31 o 
   1  19   1        6.91       60.03     69.10 o 
   3  19   1       33.09       47.51     85.95 o 
 -18   0   2       97.49      459.11    191.33 o 
 -16   0   2      209.46      172.76    112.29 o 
 -14   0   2     1236.18     1378.63    122.23 o 
 -12   0   2     6237.58     6770.04    259.57 o 
 -10   0   2    18029.59    20281.62    561.47 o 
  -8   0   2      972.55      982.57     74.29 o 
  -6   0   2       23.51      -12.96     34.55 o 
  -4   0   2      174.85      220.70     38.87 o 
  -2   0   2     1404.39     2201.83     80.33 o 
   0   0   2     2685.72     2897.19     91.99 o 
   2   0   2     6746.96     5692.02    168.44 o 
   4   0   2      424.42      396.48     41.89 o 
   6   0   2     3855.60     3996.81    141.23 o 
   8   0   2     1699.22     1671.02     96.75 o 
  10   0   2      839.63      754.53    104.52 o 
  12   0   2      967.02      950.18    125.68 o 
  14   0   2      543.22      324.36    142.10 o 
 -17   1   2       11.54       11.34     99.37 o 
 -15   1   2        0.59      124.11     67.02 o 
 -13   1   2      762.32      848.35     97.18 o 
 -11   1   2     3646.41     3728.09    119.06 o 
  -9   1   2      972.59      959.22     72.99 o 
  -7   1   2     2790.83     2894.48     77.39 o 
  -5   1   2       98.50      140.71     27.47 o 
  -3   1   2      961.98      863.65     46.43 o 
  -1   1   2     3200.40     3869.17    141.66 o 
   1   1   2      930.29     1215.46     35.57 o 
   3   1   2      351.52      392.35     28.49 o 
   5   1   2      160.09      163.01     53.77 o 
   7   1   2      290.53      265.46     37.78 o 
   9   1   2        1.29       52.71     51.83 o 
  11   1   2        4.86      -72.11     92.43 o 
  13   1   2      461.13      564.88    158.94 o 
  15   1   2        7.74      250.11    174.70 o 
 -18   2   2      472.69      704.19    140.91 o 
 -16   2   2      744.26      684.89    158.94 o 
 -14   2   2      912.12      861.31    169.74 o 
 -12   2   2      695.53      681.28     70.40 o 
 -10   2   2     1211.28     1259.42     64.22 o 
  -8   2   2    13834.52    13825.35    278.56 o 
  -6   2   2     3715.94     3799.86     97.42 o 
  -4   2   2     2004.77     2024.57     56.34 o 
  -2   2   2     4234.53     3922.49     81.54 o 
   0   2   2     7081.25     6620.22    149.65 o 
   2   2   2      225.58      236.50     25.58 o 
   4   2   2      626.75      673.14     56.15 o 
   6   2   2      734.08      585.29     43.80 o 
   8   2   2     1346.09     1257.78     63.64 o 
  10   2   2     2254.54     2554.08    248.34 o 
  12   2   2      490.35      500.14     91.13 o 
  14   2   2      196.85      321.02     96.27 o 
 -17   3   2      277.58      321.85    160.24 o 
 -15   3   2      736.77      569.84     78.64 o 
 -13   3   2     2114.26     1864.74    150.09 o 
 -11   3   2     1756.31     1610.96     75.81 o 
  -9   3   2     4400.89     4717.31    124.38 o 
  -7   3   2     8464.56     9298.69    367.55 o 
  -5   3   2       11.82       21.14     38.66 o 
  -3   3   2      446.88      569.49     86.60 o 
  -1   3   2     1314.32     1504.33     71.26 o 
   1   3   2       33.59       -8.05     22.49 o 
   3   3   2     3549.12     3228.29     78.59 o 
   5   3   2     3649.14     3932.00    131.73 o 
   7   3   2       20.19       54.20     36.95 o 
   9   3   2     1027.75     1032.34     67.03 o 
  11   3   2      699.70      705.24     68.99 o 
  13   3   2      887.69      929.94    112.29 o 
 -16   4   2      371.07      278.49     82.21 o 
 -14   4   2        4.96       -9.24     56.25 o 
 -12   4   2        0.49       10.46     75.37 o 
 -10   4   2        7.70       17.45     42.62 o 
  -8   4   2      392.61      383.04     39.70 o 
  -6   4   2      495.99      660.53     38.14 o 
  -4   4   2    15197.59    15863.48    292.57 o 
  -2   4   2      157.51      146.41     17.28 o 
   0   4   2     1121.17      961.47     83.57 o 
   2   4   2        7.70       30.36     21.22 o 
   4   4   2       45.25       41.35     28.84 o 
   6   4   2      540.96      500.95     72.56 o 
   8   4   2     2106.48     2116.03     83.13 o 
  10   4   2       31.50       59.26     48.36 o 
  12   4   2      112.57      154.43     68.68 o 
  14   4   2       99.63      104.94    116.83 o 
 -17   5   2     1081.46     1372.09    566.22 o 
 -15   5   2     2529.86     2489.34    129.62 o 
 -13   5   2      396.63      369.34     63.03 o 
 -11   5   2     1346.91     1237.23    158.72 o 
  -9   5   2     1825.06     1855.55    130.22 o 
  -7   5   2     6996.06     7277.33    166.42 o 
  -5   5   2    28927.45    30362.77    526.14 o 
  -3   5   2     2261.38     2422.99     59.39 o 
  -1   5   2      154.95      125.05     80.12 o 
   1   5   2     1069.60     1037.03     32.98 o 
   3   5   2     2453.24     2138.39     88.11 o 
   5   5   2     2138.95     2071.71     67.63 o 
   7   5   2     3788.72     3709.50    110.33 o 
   9   5   2     1515.67     1689.99     83.97 o 
  11   5   2     1077.84     1218.05    222.21 o 
  13   5   2     1235.63     1053.85    115.71 o 
 -16   6   2      374.53      228.20    105.29 o 
 -14   6   2      411.51      356.65     72.49 o 
 -12   6   2       72.60      129.23     50.18 o 
 -10   6   2       85.89      147.85     47.43 o 
  -8   6   2      670.90      565.07     43.90 o 
  -6   6   2     1536.44     1544.63    123.52 o 
  -4   6   2     4076.91     4555.50    100.32 o 
  -2   6   2     1076.82     1369.07     68.67 o 
   0   6   2        6.04       30.66     20.35 o 
   2   6   2     2168.33     1941.50     66.51 o 
   4   6   2      882.15      942.01     45.65 o 
   6   6   2      167.81      207.31     38.97 o 
   8   6   2      740.71      828.11     56.01 o 
  10   6   2      230.20      333.68     58.35 o 
  12   6   2      141.52       48.72     95.02 o 
  14   6   2       45.63      147.08    112.73 o 
 -17   7   2      185.26       -1.43    135.52 o 
 -15   7   2      784.13      664.27     89.16 o 
 -13   7   2     1060.78      946.24     78.60 o 
 -11   7   2      367.63      372.01     62.63 o 
  -9   7   2     1147.79     1208.16     70.83 o 
  -7   7   2     6073.10     6346.47    219.62 o 
  -5   7   2     4240.52     4515.52    112.39 o 
  -3   7   2     2152.09     2005.77     58.79 o 
  -1   7   2     3307.27     2897.19     70.83 o 
   1   7   2        5.58      -21.68     21.68 o 
   3   7   2     2361.93     2511.31     74.52 o 
   5   7   2     5772.56     5946.44    146.82 o 
   7   7   2     1450.70     1502.31     73.75 o 
   9   7   2      210.51      161.21     56.15 o 
  11   7   2      806.29      938.55     82.28 o 
  13   7   2      605.78      538.19    128.06 o 
 -16   8   2      390.56      303.78    144.47 o 
 -14   8   2     1389.04     1394.86     99.99 o 
 -12   8   2     2887.37     3076.70    179.02 o 
 -10   8   2      181.15      244.48     46.96 o 
  -8   8   2     4071.17     4140.60    126.76 o 
  -6   8   2     1744.87     1892.81     68.71 o 
  -4   8   2    12252.61    12748.11    276.66 o 
  -2   8   2     8463.24     9261.08    202.91 o 
   0   8   2      343.61      299.86     23.69 o 
   2   8   2       13.85        4.46     34.11 o 
   4   8   2     2278.52     2480.19    209.90 o 
   6   8   2     3024.37     3123.87    106.39 o 
   8   8   2     1971.72     1932.60     95.45 o 
  10   8   2     1314.99     1259.73     85.50 o 
  12   8   2     1030.59      998.52    186.15 o 
 -15   9   2       18.06      175.40     83.66 o 
 -13   9   2        8.91      -57.93    110.13 o 
 -11   9   2      209.54      179.49    121.36 o 
  -9   9   2      874.18      923.06     66.08 o 
  -7   9   2     1419.26     1506.88     82.28 o 
  -5   9   2      253.99      400.03     57.87 o 
  -3   9   2     3103.45     3127.82    132.16 o 
  -1   9   2     1893.98     1769.06     60.90 o 
   1   9   2     6586.24     6996.43    304.27 o 
   3   9   2     1018.32     1036.84     47.60 o 
   5   9   2       88.15      108.50     39.09 o 
   7   9   2       33.28       83.43     41.01 o 
   9   9   2       37.90       99.77     50.49 o 
  11   9   2       38.59       -8.19    112.08 o 
  13   9   2      154.03      275.61    117.26 o 
 -14  10   2      584.14      484.08    144.69 o 
 -12  10   2     2666.63     2994.73    134.64 o 
 -10  10   2     4029.82     3911.00    148.06 o 
  -8  10   2     2016.52     1943.06     79.83 o 
  -6  10   2     2076.37     2018.16    133.24 o 
  -4  10   2     1567.32     1578.51     65.65 o 
  -2  10   2     1017.45      847.39     53.56 o 
   0  10   2     2909.66     2825.79    113.81 o 
   2  10   2     5680.76     5278.71    141.85 o 
   4  10   2     1704.46     1849.60     73.88 o 
   6  10   2      810.19      752.06     54.81 o 
   8  10   2     2167.84     2048.48    118.34 o 
  10  10   2     1420.38     1563.67     97.41 o 
  12  10   2      773.00      732.67    161.53 o 
 -15  11   2      136.76      282.70    136.34 o 
 -13  11   2      188.15      325.92    107.98 o 
 -11  11   2     2674.87     2461.88    119.53 o 
  -9  11   2     1309.83     1311.27     77.05 o 
  -7  11   2        4.71       33.26     79.69 o 
  -5  11   2     1796.62     1706.48     72.81 o 
  -3  11   2     1290.71     1232.51     59.52 o 
  -1  11   2     2144.93     2207.88     80.33 o 
   1  11   2      731.03      735.88     47.98 o 
   3  11   2      742.17      749.10     82.06 o 
   5  11   2      323.24      295.62     49.79 o 
   7  11   2      785.58      734.41     90.05 o 
   9  11   2     1328.11     1315.58    141.66 o 
  11  11   2      395.48      323.62     94.37 o 
 -14  12   2      285.79      278.49    125.47 o 
 -12  12   2      971.79      853.74     94.07 o 
 -10  12   2     1677.34     1486.56     90.82 o 
  -8  12   2      149.15      174.61     48.64 o 
  -6  12   2      177.13      169.14     42.60 o 
  -4  12   2       99.35      107.54     39.70 o 
  -2  12   2     1409.49     1534.11     66.94 o 
   0  12   2      139.90      193.92     38.44 o 
   2  12   2        5.42      -12.22     90.27 o 
   4  12   2     1071.72     1058.14     63.52 o 
   6  12   2      123.87      109.91     45.81 o 
   8  12   2        5.80       30.20     60.93 o 
  10  12   2      784.13      695.28    101.34 o 
 -13  13   2     1826.12     1753.68    122.48 o 
 -11  13   2     2193.39     2108.70    117.27 o 
  -9  13   2     2932.55     2943.00    213.79 o 
  -7  13   2      279.41      317.14     52.14 o 
  -5  13   2      149.80      124.82     51.40 o 
  -3  13   2     2252.88     2214.35     86.38 o 
  -1  13   2     1906.55     1915.91     80.33 o 
   1  13   2     1684.04     1606.72    165.63 o 
   3  13   2      870.97     1116.69     76.33 o 
   5  13   2     1304.43     1326.78     74.10 o 
   7  13   2      855.52      830.34     93.94 o 
   9  13   2     1153.63     1028.79     89.94 o 
 -12  14   2        4.27      -74.68     81.03 o 
 -10  14   2        0.16       71.55    121.15 o 
  -8  14   2     1719.89     1724.09    100.85 o 
  -6  14   2      328.39      319.54     53.77 o 
  -4  14   2      507.95      463.45     60.25 o 
  -2  14   2       16.67      -21.60     52.26 o 
   0  14   2      574.73      526.05     51.40 o 
   2  14   2      919.74      762.10     59.62 o 
   4  14   2      124.86       74.03     47.91 o 
   6  14   2      292.46       88.52    112.29 o 
   8  14   2       64.76       87.15     67.56 o 
  10  14   2        4.62       98.20     98.50 o 
 -11  15   2      673.40      688.27    172.54 o 
  -9  15   2      424.64      457.71     75.20 o 
  -7  15   2      145.75      209.55     59.51 o 
  -5  15   2      104.67       82.06     60.90 o 
  -3  15   2     2011.16     2068.37     95.45 o 
  -1  15   2      347.47      336.02     55.28 o 
   1  15   2      353.21      565.79     59.60 o 
   3  15   2       14.26      -22.43     68.89 o 
   5  15   2       12.04       85.95     59.60 o 
   7  15   2      750.86      707.32    139.29 o 
   9  15   2      516.90      675.28    111.04 o 
 -10  16   2      496.34      616.88     92.07 o 
  -8  16   2      429.44      341.78    160.24 o 
  -6  16   2     1588.49     1512.04    224.37 o 
  -4  16   2       10.60       38.87     56.58 o 
  -2  16   2      150.74      116.18     60.90 o 
   0  16   2      656.04      633.60     69.54 o 
   2  16   2      618.31      617.19     68.67 o 
   4  16   2      410.94      539.02     90.05 o 
   6  16   2      398.43      430.25     87.03 o 
   8  16   2      278.14      228.19     98.33 o 
  -9  17   2        2.04      -41.54     90.05 o 
  -7  17   2      175.58      318.23    112.73 o 
  -5  17   2       22.26       47.51     65.22 o 
  -3  17   2        7.09      -25.48     64.35 o 
  -1  17   2      127.08      167.58     72.99 o 
   1  17   2        0.36        8.64     60.90 o 
   3  17   2      249.64      174.20     93.51 o 
   5  17   2      135.07      245.31     76.24 o 
  -8  18   2      602.63      683.87    107.04 o 
  -6  18   2     1148.03     1159.06    100.59 o 
  -4  18   2      118.53       60.03     73.42 o 
  -2  18   2       21.42      116.18     69.54 o 
   0  18   2      410.69      478.98     69.10 o 
   2  18   2       44.60       90.70     65.22 o 
   4  18   2      125.02       37.29     55.93 o 
  -5  19   2       75.96       12.96     86.81 o 
  -3  19   2      333.18      496.25     79.04 o 
  -1  19   2        0.64      -77.74     77.74 o 
   1  19   2       43.93      -69.54     69.54 o 
 -17   1   3       52.53       73.89    181.61 o 
 -15   1   3     1028.85      906.51     86.65 o 
 -13   1   3     3369.65     3331.78    125.94 o 
 -11   1   3     8258.76     9448.56    248.32 o 
  -9   1   3     3321.25     3367.52    102.46 o 
  -7   1   3     1745.05     1722.43     65.50 o 
  -5   1   3     7022.78     7081.87    156.36 o 
  -3   1   3     2739.45     2403.86     63.82 o 
  -1   1   3     7299.78     7181.85    149.64 o 
   1   1   3    26084.01    26649.34    470.32 o 
   3   1   3     6050.09     5811.08    123.83 o 
   5   1   3     4649.85     4423.33    111.32 o 
   7   1   3     2173.55     2736.44    195.00 o 
   9   1   3     6244.07     6894.68    327.16 o 
  11   1   3     2044.29     1990.68    187.23 o 
  13   1   3      140.18      176.31    101.87 o 
 -18   2   3      644.38      506.97    129.78 o 
 -16   2   3      201.93      144.69     76.50 o 
 -14   2   3      247.52      285.66     63.98 o 
 -12   2   3     2113.39     2184.43    149.87 o 
 -10   2   3     5625.87     5818.56    166.39 o 
  -8   2   3    11072.61    11659.11    271.03 o 
  -6   2   3       76.75       88.32     32.18 o 
  -4   2   3     1649.20     1624.46     58.31 o 
  -2   2   3     5947.51     6230.48    126.93 o 
   0   2   3     3000.16     2847.52     69.33 o 
   2   2   3    12700.71    12237.16    320.04 o 
   4   2   3     5760.22     5973.64    136.34 o 
   6   2   3     1575.69     1592.23    106.90 o 
   8   2   3     2131.11     2258.22    146.20 o 
  10   2   3      274.34      307.69     66.08 o 
  12   2   3     2012.12     2032.56    121.54 o 
 -17   3   3       27.19      -10.87    148.79 o 
 -15   3   3      130.10      142.62     66.94 o 
 -13   3   3     2429.96     2326.98    230.63 o 
 -11   3   3      233.46      236.87     47.74 o 
  -9   3   3      619.69      646.02     76.66 o 
  -7   3   3     1196.77     1515.01     56.03 o 
  -5   3   3     3132.97     3510.05     88.11 o 
  -3   3   3     2919.57     3336.86     87.50 o 
  -1   3   3     1364.24     1308.71     70.18 o 
   1   3   3      254.30      177.59     22.69 o 
   3   3   3     1142.90     1150.35     44.12 o 
   5   3   3       84.54       85.01     31.69 o 
   7   3   3     1149.74     1121.02     58.88 o 
   9   3   3     1306.38     1414.85    150.52 o 
  11   3   3      271.92      262.78     68.95 o 
  13   3   3       11.45      -45.46     89.23 o 
 -18   4   3      959.30     1015.73    257.20 o 
 -16   4   3     1685.83     1691.00    116.39 o 
 -14   4   3      844.99      822.76     77.26 o 
 -12   4   3     3054.39     2981.81    125.68 o 
 -10   4   3     2043.78     1924.16     79.32 o 
  -8   4   3     3316.52     3599.85    105.54 o 
  -6   4   3     2354.06     2411.45    216.60 o 
  -4   4   3     3795.31     3519.85    167.58 o 
  -2   4   3    14973.23    15103.13    436.22 o 
   0   4   3     3427.81     3412.21     73.20 o 
   2   4   3     6211.77     6213.89    128.11 o 
   4   4   3    10402.69    11224.90    231.21 o 
   6   4   3     5748.86     5948.13    150.55 o 
   8   4   3     2126.01     2156.63    240.57 o 
  10   4   3     1057.12     1158.46    167.36 o 
  12   4   3     1358.21     1197.03    104.40 o 
 -17   5   3       70.48      146.93    116.20 o 
 -15   5   3      943.33      823.29     83.04 o 
 -13   5   3        6.12       57.15     54.41 o 
 -11   5   3      167.55      142.04     47.30 o 
  -9   5   3      546.36      576.13    109.49 o 
  -7   5   3     4503.86     4823.71    214.44 o 
  -5   5   3     2593.50     2887.55     84.65 o 
  -3   5   3      329.41      375.89     19.51 o 
  -1   5   3     3234.58     3451.75    200.83 o 
   1   5   3     1746.76     1488.33     43.06 o 
   3   5   3       64.04       -7.37     51.83 o 
   5   5   3     3671.37     4036.41    109.25 o 
   7   5   3       33.35      -44.70     73.42 o 
   9   5   3      152.66      243.82     95.23 o 
  11   5   3       23.46       -7.23     64.05 o 
  13   5   3       41.17       76.04     98.67 o 
 -16   6   3     1707.57     1886.97    123.18 o 
 -14   6   3       82.26       78.90    107.98 o 
 -12   6   3        5.11        6.81     51.65 o 
 -10   6   3     1614.92     1645.56    165.42 o 
  -8   6   3      611.22      560.20     45.87 o 
  -6   6   3      195.86      179.53     30.54 o 
  -4   6   3      394.22      332.69     42.97 o 
  -2   6   3     2483.79     2514.53    111.86 o 
   0   6   3     1147.90     1068.64    163.04 o 
   2   6   3     2152.28     2160.30     58.18 o 
   4   6   3     3047.87     3161.46    162.39 o 
   6   6   3     3411.02     3886.90    168.23 o 
   8   6   3      425.34      602.73     87.46 o 
  10   6   3      611.17      657.37     98.04 o 
  12   6   3      288.68      312.08     84.97 o 
 -17   7   3      881.44      715.33    189.17 o 
 -15   7   3     2138.30     1964.31    142.10 o 
 -13   7   3      554.62      578.38     69.28 o 
 -11   7   3      231.54      125.61     55.93 o 
  -9   7   3     2172.00     2307.07     97.83 o 
  -7   7   3     1376.47     1247.92     65.22 o 
  -5   7   3     5236.54     5702.63    133.29 o 
  -3   7   3      796.41      779.80     30.86 o 
  -1   7   3     2019.88     1904.10    151.60 o 
   1   7   3     4097.11     4080.67    197.81 o 
   3   7   3     2263.63     2364.78     70.03 o 
   5   7   3     2332.62     2189.57     78.18 o 
   7   7   3     3198.98     3342.75    110.10 o 
   9   7   3      738.54      753.28     69.79 o 
  11   7   3       36.51       36.87    147.06 o 
 -16   8   3       20.65      -20.25     99.12 o 
 -14   8   3        9.36       97.50     66.32 o 
 -12   8   3      320.53      271.43     58.72 o 
 -10   8   3      470.63      436.75     55.64 o 
  -8   8   3      186.92      129.99     45.35 o 
  -6   8   3       33.04       23.11     32.13 o 
  -4   8   3     2024.61     2242.35     70.18 o 
  -2   8   3      664.08      588.25     22.46 o 
   0   8   3      937.56      862.93     90.27 o 
   2   8   3       86.22      156.37     30.45 o 
   4   8   3      544.57      456.17     47.29 o 
   6   8   3      123.52      150.02     45.07 o 
   8   8   3       73.50       49.56     55.06 o 
  10   8   3      221.62      274.40     74.16 o 
  12   8   3       56.85       17.56    207.10 o 
 -15   9   3      595.10      501.45     88.30 o 
 -13   9   3     1269.41     1089.28     85.71 o 
 -11   9   3       85.27       53.82     48.40 o 
  -9   9   3      180.66      270.99     78.17 o 
  -7   9   3     2986.43     3018.77    102.00 o 
  -5   9   3     1037.15     1108.61     63.27 o 
  -3   9   3       36.87       34.12     21.60 o 
  -1   9   3      920.58      802.47     29.80 o 
   1   9   3     1758.42     1812.14     72.67 o 
   3   9   3     1938.05     1783.32     68.68 o 
   5   9   3     1682.57     1619.99     74.46 o 
   7   9   3     2531.04     2777.36    138.21 o 
   9   9   3      825.76      973.55    153.54 o 
  11   9   3      229.33      297.22    134.32 o 
 -16  10   3      170.12      209.59    114.97 o 
 -14  10   3       63.79       25.99     45.35 o 
 -12  10   3      913.21      780.01     77.59 o 
 -10  10   3       86.99      148.38     56.58 o 
  -8  10   3      452.30      416.52     47.31 o 
  -6  10   3     1309.51     1263.40     95.67 o 
  -4  10   3      427.36      459.11     47.94 o 
  -2  10   3     1939.35     2122.36     66.51 o 
   0  10   3        1.28       16.25     24.34 o 
   2  10   3        6.76      -34.55     34.55 o 
   4  10   3      453.66      379.10     39.55 o 
   6  10   3      621.24      691.38    118.99 o 
   8  10   3      109.29      169.36     61.98 o 
  10  10   3      161.54      225.55     82.08 o 
 -15  11   3      132.61      530.49    295.64 o 
 -13  11   3      315.59      344.36     75.50 o 
 -11  11   3      294.25      347.94     59.68 o 
  -9  11   3       13.73       20.87     44.37 o 
  -7  11   3      865.59      769.93    136.26 o 
  -5  11   3       19.46      -35.28     35.28 o 
  -3  11   3      355.92      289.81     31.53 o 
  -1  11   3       41.29       64.35     25.48 o 
   1  11   3     1056.43     1093.75     74.29 o 
   3  11   3     1360.85     1267.18     59.27 o 
   5  11   3      149.98      218.51     42.31 o 
   7  11   3     1086.62      956.24     71.52 o 
   9  11   3      513.51      525.47     78.82 o 
 -14  12   3      350.76      394.08    120.28 o 
 -12  12   3      381.93      389.51     71.72 o 
 -10  12   3      922.25     1085.03    200.19 o 
  -8  12   3      124.80      151.44     47.45 o 
  -6  12   3       92.02      105.60     56.36 o 
  -4  12   3     1331.84     1498.26     81.20 o 
  -2  12   3      427.13      350.70     39.30 o 
   0  12   3       80.03       47.51     29.80 o 
   2  12   3      378.03      413.39     52.32 o 
   4  12   3      949.62      924.23    130.22 o 
   6  12   3      813.80      820.88    185.72 o 
   8  12   3      645.69      622.75     77.85 o 
  10  12   3      243.27      168.13     96.65 o 
 -13  13   3       10.26      -77.79     87.26 o 
 -11  13   3      226.37      160.05     65.89 o 
  -9  13   3      326.01      378.45    121.15 o 
  -7  13   3      234.79      160.80     58.74 o 
  -5  13   3       72.06      191.30     46.37 o 
  -3  13   3        0.12       52.26     34.98 o 
  -1  13   3      309.52      210.77     34.55 o 
   1  13   3        3.72      -14.04     70.83 o 
   3  13   3       49.56       30.54     51.53 o 
   5  13   3      184.04      126.28     52.91 o 
   7  13   3       13.38        5.16     96.96 o 
   9  13   3       77.72      176.91     87.16 o 
 -12  14   3      337.26      365.94     91.07 o 
 -10  14   3      604.36      770.00    179.45 o 
  -8  14   3      110.78      114.45     54.97 o 
  -6  14   3       22.35       58.13     45.44 o 
  -4  14   3      497.96      502.30     56.15 o 
  -2  14   3      549.02      591.27     50.96 o 
   0  14   3     1124.41     1097.03     60.90 o 
   2  14   3      103.74      106.48     45.13 o 
   4  14   3     1244.19     1262.75     80.67 o 
   6  14   3     1034.53     1054.26     83.84 o 
   8  14   3      271.49      376.95    120.93 o 
 -11  15   3      128.14      191.75     83.38 o 
  -9  15   3      183.80      150.10     66.88 o 
  -7  15   3      404.32      418.03    110.78 o 
  -5  15   3      392.60      272.10     51.83 o 
  -3  15   3       23.11       -8.64     47.94 o 
  -1  15   3      178.15      172.76     48.37 o 
   1  15   3      197.73      207.31     50.96 o 
   3  15   3       77.35       83.53     51.70 o 
   5  15   3      114.35      137.36     90.92 o 
   7  15   3        1.66      -60.72     82.14 o 
 -10  16   3        3.93      -80.61     85.72 o 
  -8  16   3      135.42      143.94     65.02 o 
  -6  16   3        6.53       60.03     73.42 o 
  -4  16   3      896.44      941.98     72.56 o 
  -2  16   3      398.42      276.42     57.01 o 
   0  16   3      177.04      111.86     55.72 o 
   2  16   3      317.42      298.88     66.08 o 
   4  16   3      240.48      210.26     75.65 o 
   6  16   3      614.79      517.11     87.16 o 
  -9  17   3       92.80       45.89    179.45 o 
  -7  17   3      371.40      391.30    110.57 o 
  -5  17   3       39.52       43.19     64.79 o 
  -3  17   3      111.73      164.12     60.47 o 
  -1  17   3      298.04      329.11     59.60 o 
   1  17   3      676.11      722.57     70.83 o 
   3  17   3      761.81      718.09    195.87 o 
   5  17   3      173.84       67.95    144.25 o 
  -6  18   3       46.46       25.48     94.59 o 
  -4  18   3        0.89       60.03     73.42 o 
  -2  18   3      139.42      159.37     69.54 o 
   0  18   3        0.45      -90.70     98.91 o 
   2  18   3       44.74      103.66     86.81 o 
  -3  19   3       74.01       38.87     99.34 o 
  -1  19   3      379.75      388.71    103.66 o 
 -18   0   4       84.84      129.14    171.90 o 
 -16   0   4      906.44      978.69    135.62 o 
 -14   0   4     1363.37     1259.42    126.11 o 
 -12   0   4      859.37      704.86     94.15 o 
 -10   0   4      263.05      159.37     59.60 o 
  -8   0   4     2616.85     2416.48    116.18 o 
  -6   0   4     2028.16     1909.86     91.99 o 
  -4   0   4     6119.76     6075.11    204.72 o 
  -2   0   4    29382.51    31229.43    789.95 o 
   0   0   4    20203.98    20789.96    568.38 o 
   2   0   4      838.24      656.92     57.44 o 
   4   0   4     3191.58     3062.18    130.87 o 
   6   0   4     1861.20     2014.82    112.29 o 
   8   0   4     5380.51     6260.83    260.00 o 
  10   0   4      256.20      272.10     99.77 o 
  12   0   4       36.03       47.51    103.22 o 
 -17   1   4        1.40      -56.09     75.62 o 
 -15   1   4        9.98       42.35    133.67 o 
 -13   1   4       33.83       75.07    110.35 o 
 -11   1   4        5.16       25.99     46.27 o 
  -9   1   4     2809.28     2762.61    148.79 o 
  -7   1   4      434.01      457.19     39.53 o 
  -5   1   4        2.06       51.85     30.69 o 
  -3   1   4    10043.81    10231.04    215.52 o 
  -1   1   4      491.68      597.41     31.55 o 
   1   1   4      302.71      299.89     30.52 o 
   3   1   4     2694.91     2593.16     77.93 o 
   5   1   4       63.90       45.36     62.41 o 
   7   1   4      220.36      214.73     75.58 o 
   9   1   4        4.74       16.81     63.02 o 
  11   1   4      214.70      218.88     80.61 o 
 -18   2   4        4.82      108.02    132.14 o 
 -16   2   4      390.46      375.42    125.25 o 
 -14   2   4     1284.87     1568.86    191.76 o 
 -12   2   4     1210.61     1281.06     74.64 o 
 -10   2   4       13.92       32.40     43.78 o 
  -8   2   4      178.40      160.49     88.11 o 
  -6   2   4    10951.12    11319.54    252.03 o 
  -4   2   4      740.18      755.39     34.41 o 
  -2   2   4     6307.65     6744.91    237.98 o 
   0   2   4    18048.11    17991.89    348.91 o 
   2   2   4      494.30      405.02     33.42 o 
   4   2   4      190.97      205.75     37.78 o 
   6   2   4     3669.34     3877.20    117.70 o 
   8   2   4     3074.03     3359.97    123.84 o 
  10   2   4      113.41      260.23     73.29 o 
  12   2   4       15.16       91.85    334.94 o 
 -17   3   4      307.29      304.99    134.54 o 
 -15   3   4       38.61      102.98     65.44 o 
 -13   3   4      642.92      643.15     80.12 o 
 -11   3   4     1287.15     1194.19     84.00 o 
  -9   3   4     1936.09     2097.28     80.49 o 
  -7   3   4      890.54      691.62    110.35 o 
  -5   3   4     6034.16     6235.16    154.06 o 
  -3   3   4     5238.65     5049.82    111.67 o 
  -1   3   4     4438.92     4062.82    112.88 o 
   1   3   4    11345.79    11730.82    231.62 o 
   3   3   4     5162.53     5717.63    139.99 o 
   5   3   4     2604.59     2647.10     92.54 o 
   7   3   4      907.64      940.51     96.10 o 
   9   3   4        5.40       -6.08    112.08 o 
  11   3   4     1744.37     1912.50    116.93 o 
 -18   4   4       10.13      172.61    124.08 o 
 -16   4   4       25.68        6.60     74.01 o 
 -14   4   4     1839.29     1710.86    101.85 o 
 -12   4   4       98.24       60.91     50.85 o 
 -10   4   4       18.15        0.00     68.67 o 
  -8   4   4       55.12       45.57     33.59 o 
  -6   4   4      349.90      300.49     65.00 o 
  -4   4   4     2121.01     2382.47     74.00 o 
  -2   4   4     4324.35     4670.95    194.79 o 
   0   4   4     1197.98     1189.27    135.40 o 
   2   4   4       61.61       58.19     28.89 o 
   4   4   4      456.85      376.94     58.74 o 
   6   4   4     1800.14     1656.68     75.34 o 
   8   4   4     1249.11     1182.78     78.21 o 
  10   4   4       88.96      128.32     72.04 o 
  12   4   4      384.27      348.46    107.76 o 
 -17   5   4      777.92      757.75    188.74 o 
 -15   5   4      283.37      276.14    136.70 o 
 -13   5   4      316.17      224.23     62.29 o 
 -11   5   4      928.65      983.26     96.53 o 
  -9   5   4     3206.82     3442.70    111.79 o 
  -7   5   4     1332.02     1158.73     51.99 o 
  -5   5   4     3247.58     3144.39     85.96 o 
  -3   5   4    16122.23    16846.71    511.80 o 
  -1   5   4     1643.13     1502.40    171.03 o 
   1   5   4     2289.00     2089.11     59.55 o 
   3   5   4     8451.08     8683.37    198.53 o 
   5   5   4     5762.82     6357.25    174.00 o 
   7   5   4      526.13      466.27     56.45 o 
   9   5   4      778.38      794.17     79.62 o 
  11   5   4      275.71      252.00     81.47 o 
 -16   6   4      295.05      234.24    112.51 o 
 -14   6   4        7.78       59.36     66.47 o 
 -12   6   4       49.66       -4.56     62.41 o 
 -10   6   4      854.12      839.96     59.23 o 
  -8   6   4     1537.85     1720.98    103.66 o 
  -6   6   4     1992.91     2027.30     94.15 o 
  -4   6   4       33.48       92.07     25.21 o 
  -2   6   4      540.50      453.50     64.35 o 
   0   6   4      585.11      596.87     27.76 o 
   2   6   4     4692.25     4802.35    109.05 o 
   4   6   4     3603.54     3709.14    119.85 o 
   6   6   4       93.09       33.75     71.26 o 
   8   6   4      287.51      326.21     95.02 o 
  10   6   4      378.26      401.75     80.85 o 
 -17   7   4      458.76      638.37    141.02 o 
 -15   7   4       60.71       58.06     77.22 o 
 -13   7   4       26.37      -57.58     57.58 o 
 -11   7   4     1826.30     1915.70     92.36 o 
  -9   7   4        5.22       27.78     42.97 o 
  -7   7   4     1202.10     1266.57     93.29 o 
  -5   7   4     3063.59     3049.68     86.77 o 
  -3   7   4     1418.06     1354.44     96.75 o 
  -1   7   4     2939.61     2852.51    308.81 o 
   1   7   4      498.05      492.37     26.56 o 
   3   7   4      998.06     1023.91     48.37 o 
   5   7   4     3000.52     3183.51    102.06 o 
   7   7   4       46.43       25.96     52.07 o 
   9   7   4       79.57       21.67     64.88 o 
  11   7   4       13.02      -31.62    210.12 o 
 -16   8   4      221.43      198.03    172.54 o 
 -14   8   4      809.04      805.46     87.46 o 
 -12   8   4      186.04      165.95     95.23 o 
 -10   8   4      522.41      528.80     67.38 o 
  -8   8   4     1065.81     1137.03     59.32 o 
  -6   8   4     6453.91     6980.56    186.80 o 
  -4   8   4     1966.32     1944.42    121.80 o 
  -2   8   4     1872.32     1841.62    118.34 o 
   0   8   4     4056.63     3984.14    372.30 o 
   2   8   4     4260.81     4393.29    110.99 o 
   4   8   4     1398.17     1509.69    119.64 o 
   6   8   4     2273.01     2553.99     98.64 o 
   8   8   4      768.67      747.17     74.82 o 
  10   8   4       69.72      121.60     81.65 o 
 -15   9   4       10.56      -16.82    118.56 o 
 -13   9   4      362.05      423.01     68.17 o 
 -11   9   4       22.66       15.55     35.94 o 
  -9   9   4      236.38      231.09     56.15 o 
  -7   9   4        1.75      -10.81     33.75 o 
  -5   9   4       64.87       25.00     28.89 o 
  -3   9   4      101.16       94.59     69.10 o 
  -1   9   4       16.07      146.41     68.24 o 
   1   9   4        3.52       22.98     55.93 o 
   3   9   4     1084.93      852.87     47.40 o 
   5   9   4      359.42      338.79     47.87 o 
   7   9   4      767.25      733.51    180.32 o 
   9   9   4       12.04       -6.03     70.54 o 
 -16  10   4       82.02       65.61    274.47 o 
 -14  10   4      495.33      578.63     85.42 o 
 -12  10   4       97.79      136.56     59.52 o 
 -10  10   4      401.42      417.65     66.94 o 
  -8  10   4     2905.66     2923.16    307.95 o 
  -6  10   4      946.76      904.16     53.56 o 
  -4  10   4     2599.82     2534.39     66.08 o 
  -2  10   4     1243.85     1079.75     99.34 o 
   0  10   4     3162.45     3180.79    263.89 o 
   2  10   4     5980.63     5706.92    140.48 o 
   4  10   4      807.31      856.87     85.08 o 
   6  10   4       78.18      155.09     57.07 o 
   8  10   4       70.77      -36.77     70.14 o 
 -15  11   4      117.58      222.65    101.06 o 
 -13  11   4      111.39      235.22     97.61 o 
 -11  11   4      576.89      703.49     68.92 o 
  -9  11   4      129.96      144.47     48.86 o 
  -7  11   4      238.45      243.56     40.26 o 
  -5  11   4      694.94      617.39     64.35 o 
  -3  11   4     2390.93     2245.02    149.44 o 
  -1  11   4     1112.91     1208.46    118.77 o 
   1  11   4      546.25      458.17     46.86 o 
   3  11   4      630.41      532.24     44.82 o 
   5  11   4      548.10      576.52     71.91 o 
   7  11   4       36.61       83.98     60.06 o 
   9  11   4      384.12      306.84     90.27 o 
 -14  12   4        5.02       -0.86     92.40 o 
 -12  12   4      286.41      319.71     68.84 o 
 -10  12   4        2.44       27.97     51.70 o 
  -8  12   4      586.83      517.76     56.75 o 
  -6  12   4      357.82      285.05     40.93 o 
  -4  12   4      205.64      246.62     31.10 o 
  -2  12   4       71.13       77.74     77.74 o 
   0  12   4     1706.65     1560.02    130.00 o 
   2  12   4      706.98      692.05     92.64 o 
   4  12   4       50.21       61.62     45.81 o 
   6  12   4       91.41       45.55     58.18 o 
   8  12   4       11.99      -99.09    103.87 o 
 -13  13   4       91.92      -22.04     42.97 o 
 -11  13   4      908.52      698.54     87.80 o 
  -9  13   4      372.30      384.87     61.23 o 
  -7  13   4      602.22      604.78     56.52 o 
  -5  13   4     1089.39     1217.96     59.60 o 
  -3  13   4     1245.45     1190.32     45.35 o 
  -1  13   4     3220.23     3856.87    212.06 o 
   1  13   4     1424.72     1372.78    179.24 o 
   3  13   4      885.74     1190.26    160.88 o 
   5  13   4      250.72      363.02    107.98 o 
   7  13   4      268.23      322.79    170.60 o 
 -12  14   4        0.13      -87.17     87.17 o 
 -10  14   4        8.77       59.62     59.97 o 
  -8  14   4      197.95      187.45     61.11 o 
  -6  14   4       12.69       25.48     55.72 o 
  -4  14   4       21.17       -4.32     34.98 o 
  -2  14   4       45.56     -103.66    103.66 o 
   0  14   4      197.21      289.81    107.54 o 
   2  14   4       61.72       51.65     72.99 o 
   4  14   4       44.12      101.45     88.76 o 
   6  14   4        1.06      -17.47     69.28 o 
 -11  15   4      283.98      450.71    237.11 o 
  -9  15   4      491.97      419.17     79.19 o 
  -7  15   4       35.06       69.66     56.97 o 
  -5  15   4      446.66      502.30     53.12 o 
  -3  15   4      973.92     1020.15     50.53 o 
  -1  15   4      919.19      870.71    131.73 o 
   1  15   4      324.79      341.20     38.87 o 
   3  15   4      837.40      794.21    295.64 o 
   5  15   4      394.36      385.73     89.95 o 
 -10  16   4      165.42      214.24    142.31 o 
  -8  16   4      534.79      512.61     94.45 o 
  -6  16   4      107.52      232.36     60.03 o 
  -4  16   4      376.87      467.32     57.01 o 
  -2  16   4      443.22      428.45     43.62 o 
   0  16   4      590.27      535.12     42.76 o 
   2  16   4      333.91      370.57     55.72 o 
   4  16   4      270.11      240.94    166.71 o 
  -9  17   4       13.15       30.66    125.68 o 
  -7  17   4       14.64       99.77     77.31 o 
  -5  17   4       22.25      -17.28     60.47 o 
  -3  17   4       69.02       34.12     47.08 o 
  -1  17   4       14.80       52.26     43.62 o 
   1  17   4      123.65      172.76     65.65 o 
  -6  18   4      411.82      591.27     98.91 o 
  -4  18   4      237.20      331.27     81.20 o 
  -2  18   4      234.92      138.21    199.54 o 
   0  18   4      448.13      423.26    210.77 o 
 -17   1   5      374.70      236.83    103.44 o 
 -15   1   5      649.05      723.66    100.42 o 
 -13   1   5     1106.82     1103.24     78.73 o 
 -11   1   5      402.36      323.58    112.73 o 
  -9   1   5     1820.07     1986.89    105.38 o 
  -7   1   5     5382.75     5472.53    169.95 o 
  -5   1   5     3615.75     3489.09    105.68 o 
  -3   1   5     2141.88     2121.06     63.82 o 
  -1   1   5     3354.36     3260.19    101.50 o 
   1   1   5     1454.35     1353.80     52.88 o 
   3   1   5     2253.97     2217.79     78.78 o 
   5   1   5      371.22      380.22     48.56 o 
   7   1   5      111.87       75.04     60.67 o 
   9   1   5        5.68       48.62     67.97 o 
 -18   2   5      119.71       64.20    121.07 o 
 -16   2   5        9.95      -39.78     74.55 o 
 -14   2   5       83.96       15.64     64.33 o 
 -12   2   5      136.83      106.83     58.91 o 
 -10   2   5     2603.05     2607.41    106.72 o 
  -8   2   5     1010.83      881.17     56.51 o 
  -6   2   5       71.53       28.39     34.35 o 
  -4   2   5        5.45       18.00     33.26 o 
  -2   2   5      710.84      595.83     36.94 o 
   0   2   5     2937.93     3004.31     86.73 o 
   2   2   5     3414.99     3433.21    100.58 o 
   4   2   5        4.86      -30.93     39.47 o 
   6   2   5       67.41       54.61     84.00 o 
   8   2   5      241.13      254.23     77.74 o 
  10   2   5      166.60      272.18     86.53 o 
 -17   3   5       30.94       -5.41     91.03 o 
 -15   3   5      665.52      613.63     80.37 o 
 -13   3   5      450.86      412.65     63.02 o 
 -11   3   5      354.03      342.35     95.02 o 
  -9   3   5       35.45       32.85     53.77 o 
  -7   3   5     2569.94     2780.28     87.90 o 
  -5   3   5    11193.01    12423.34    279.08 o 
  -3   3   5     7346.14     7593.52    170.59 o 
  -1   3   5      310.85      340.47     51.83 o 
   1   3   5      174.62      235.89     33.59 o 
   3   3   5      353.46      314.95     73.64 o 
   5   3   5     2797.74     3149.71    213.57 o 
   7   3   5      834.90      970.31     73.60 o 
   9   3   5        9.07       27.82     47.29 o 
 -18   4   5      285.77      282.71    190.25 o 
 -16   4   5       38.83       14.55     90.70 o 
 -14   4   5      260.89      276.15     64.81 o 
 -12   4   5     1569.78     1411.89     94.15 o 
 -10   4   5     3669.35     3622.67    170.17 o 
  -8   4   5     1055.31     1079.38     60.47 o 
  -6   4   5     5738.88     6402.29    159.76 o 
  -4   4   5    10920.76    11238.61    241.03 o 
  -2   4   5     1343.38     1155.38     72.56 o 
   0   4   5      680.53      623.93     34.80 o 
   2   4   5     1055.53      961.02     57.01 o 
   4   4   5     2211.41     2177.79    222.43 o 
   6   4   5      462.07      472.37    101.71 o 
   8   4   5        7.42      -38.86     90.48 o 
  10   4   5      260.62      204.07     89.63 o 
 -17   5   5        0.22      -78.58    102.58 o 
 -15   5   5      119.00      105.60    157.86 o 
 -13   5   5       14.94      -46.23     56.44 o 
 -11   5   5      107.53       91.25     49.77 o 
  -9   5   5       38.47       92.12     40.58 o 
  -7   5   5      140.97      144.32     36.07 o 
  -5   5   5      226.29      224.62     35.52 o 
  -3   5   5      194.69      245.55     15.75 o 
  -1   5   5      194.90      188.31     20.89 o 
   1   5   5        0.82      -27.32     27.32 o 
   3   5   5        4.87        4.20     33.44 o 
   5   5   5      198.29      118.12     58.09 o 
   7   5   5       13.31       10.36     56.13 o 
   9   5   5       39.06      -42.61     75.11 o 
 -16   6   5      217.26      340.27    137.78 o 
 -14   6   5      153.12      204.20     72.38 o 
 -12   6   5     1106.03     1024.47     74.18 o 
 -10   6   5     2305.35     2198.63     94.68 o 
  -8   6   5     7421.44     8326.07    199.13 o 
  -6   6   5     6610.11     7354.18    175.99 o 
  -4   6   5     3902.07     4097.44    193.49 o 
  -2   6   5     2691.44     2688.58    142.96 o 
   0   6   5     2905.05     2863.64    219.62 o 
   2   6   5     1594.28     1573.52     75.58 o 
   4   6   5     1439.92     1463.58     69.28 o 
   6   6   5       10.11       39.71     51.83 o 
   8   6   5     1444.24     1483.34     98.45 o 
 -17   7   5       49.22      134.27    117.81 o 
 -15   7   5      332.02      467.21     85.05 o 
 -13   7   5      276.55      348.64    126.76 o 
 -11   7   5      280.81      251.97     77.74 o 
  -9   7   5     2175.56     2142.00     89.97 o 
  -7   7   5     6096.17     6850.68    206.88 o 
  -5   7   5      311.50      280.74     72.56 o 
  -3   7   5     2449.94     2521.00    145.12 o 
  -1   7   5     2154.03     1999.77    366.90 o 
   1   7   5     1089.36     1047.15     51.85 o 
   3   7   5        4.44       -7.13     35.33 o 
   5   7   5       22.91        1.57     50.29 o 
   7   7   5     1386.57     1492.87    247.26 o 
   9   7   5      825.11      839.98     97.03 o 
 -16   8   5      140.99      211.86    101.87 o 
 -14   8   5        1.97      -48.52     75.58 o 
 -12   8   5      521.39      461.17     60.28 o 
 -10   8   5      801.11      776.20     63.33 o 
  -8   8   5      756.54      782.50     58.95 o 
  -6   8   5     1220.11     1344.18     91.13 o 
  -4   8   5      411.44      375.75     91.56 o 
  -2   8   5      245.73      138.21     69.54 o 
   0   8   5     1619.74     1715.31    126.77 o 
   2   8   5     2685.62     2750.53    103.22 o 
   4   8   5      263.50      141.21     41.03 o 
   6   8   5        4.41       23.54     54.97 o 
   8   8   5        0.89       23.26     45.35 o 
 -15   9   5      959.43      989.24    188.09 o 
 -13   9   5      571.34      629.62     91.56 o 
 -11   9   5     1564.86     1665.89     87.32 o 
  -9   9   5     3499.79     3927.33    270.37 o 
  -7   9   5     3757.19     3906.11    116.32 o 
  -5   9   5     3307.77     3336.86    197.38 o 
  -3   9   5     3832.30     4190.30    221.13 o 
  -1   9   5     5212.85     5514.94    253.96 o 
   1   9   5     4144.42     4130.62    201.88 o 
   3   9   5       59.40       87.21     60.68 o 
   5   9   5      546.76      567.21     62.41 o 
   7   9   5     1300.70     1315.45     99.52 o 
 -14  10   5       66.70      198.55     82.92 o 
 -12  10   5      144.21      108.15     61.54 o 
 -10  10   5      253.07      265.48     51.75 o 
  -8  10   5        3.36        1.95     33.40 o 
  -6  10   5      470.20      447.55     30.38 o 
  -4  10   5     1443.76     1447.73    124.82 o 
  -2  10   5      518.25      502.30     94.15 o 
   0  10   5      229.12      195.76    181.61 o 
   2  10   5      856.03      646.80    133.46 o 
   4  10   5      177.28      153.38     37.81 o 
   6  10   5      502.94      362.76     62.36 o 
   8  10   5      344.58      248.82     86.96 o 
 -15  11   5      213.14      185.07    111.45 o 
 -13  11   5      865.37      814.44     98.47 o 
 -11  11   5      540.57      526.86     66.67 o 
  -9  11   5     1472.91     1353.44     73.45 o 
  -7  11   5      688.91      770.59     56.36 o 
  -5  11   5      761.89      776.56    106.25 o 
  -3  11   5     2027.73     2134.45    158.08 o 
  -1  11   5     4107.64     4861.90    256.55 o 
   1  11   5     1002.24      859.63    241.86 o 
   3  11   5      525.45      520.03     36.04 o 
   5  11   5      403.27      432.30     54.73 o 
   7  11   5       16.68      126.35     64.69 o 
 -14  12   5      615.14      716.04    182.26 o 
 -12  12   5     1618.47     1530.70    103.53 o 
 -10  12   5      676.86      610.18     65.39 o 
  -8  12   5      493.90      436.61     51.29 o 
  -6  12   5      857.58      878.49    124.82 o 
  -4  12   5     3401.29     4147.97    237.11 o 
  -2  12   5     4523.69     5178.49    274.26 o 
   0  12   5      573.77      575.29    107.11 o 
   2  12   5      457.21      522.52    156.13 o 
   4  12   5     1455.33     1329.02     79.04 o 
   6  12   5      317.46      325.40    168.66 o 
 -13  13   5       68.60      128.10    125.25 o 
 -11  13   5       34.60      -66.88     66.88 o 
  -9  13   5      111.52       99.26     51.47 o 
  -7  13   5        0.14       47.51     51.83 o 
  -5  13   5        0.16       85.95    107.11 o 
  -3  13   5       38.67       30.66    103.66 o 
  -1  13   5      514.04      656.92    124.82 o 
   1  13   5        0.09      -33.26    113.69 o 
   3  13   5      322.26      276.42    172.76 o 
   5  13   5        0.72      110.94     73.81 o 
 -12  14   5      536.35      624.13    174.92 o 
 -10  14   5      971.70     1295.63    393.89 o 
  -8  14   5      672.10      672.21     60.37 o 
  -6  14   5      871.41      677.22    130.00 o 
  -4  14   5     1332.85     1277.99    164.55 o 
  -2  14   5     1555.55     2068.37    179.24 o 
   0  14   5     1062.05     1053.84    149.44 o 
   2  14   5      898.33      982.57    197.81 o 
   4  14   5       29.77      129.14    176.22 o 
 -11  15   5      198.30      207.29     85.65 o 
  -9  15   5      371.55      581.77    104.52 o 
  -7  15   5      462.77      459.11     50.53 o 
  -5  15   5      537.86      547.22    141.66 o 
  -3  15   5        1.50     -129.14    133.03 o 
  -1  15   5      338.24      197.81    133.03 o 
   1  15   5     1700.96     2429.44    291.53 o 
   3  15   5      533.81     1020.15    214.22 o 
  -8  16   5      153.48       90.70     73.85 o 
  -6  16   5      198.23      -60.03    232.36 o 
  -4  16   5      528.67      267.78    228.04 o 
  -2  16   5      291.79      216.81    189.60 o 
   0  16   5       57.20      447.88    253.09 o 
  -5  17   5      741.17     1041.31    263.03 o 
  -3  17   5      143.33      -52.26    204.29 o 
  -1  17   5      217.45       77.74    262.60 o 
 -18   0   6      274.96      190.47    168.87 o 
 -16   0   6      900.04      847.39    137.78 o 
 -14   0   6     5131.64     5593.11    304.92 o 
 -12   0   6     4645.18     4843.76    237.98 o 
 -10   0   6     3379.41     3091.11    182.69 o 
  -8   0   6     6048.29     6333.82    272.10 o 
  -6   0   6     5620.30     5811.65    240.57 o 
  -4   0   6      273.06      298.88     57.01 o 
  -2   0   6     2020.23     1915.91     97.61 o 
   0   0   6     2674.43     2736.52    130.43 o 
   2   0   6     3045.46     3098.45    146.41 o 
   4   0   6     3652.68     3832.69    187.01 o 
   6   0   6      348.78      423.26    100.20 o 
   8   0   6       17.97       99.77    107.54 o 
 -17   1   6       10.69       51.32     90.36 o 
 -15   1   6      388.81      374.64    130.43 o 
 -13   1   6     1633.16     1651.71     96.27 o 
 -11   1   6      392.03      357.60     51.76 o 
  -9   1   6      292.44      343.67     81.63 o 
  -7   1   6     2547.59     2631.93     94.95 o 
  -5   1   6       12.96      -40.81     40.81 o 
  -3   1   6        7.21      -12.96     33.59 o 
  -1   1   6       44.88       13.40     38.22 o 
   1   1   6      847.10      720.67     61.55 o 
   3   1   6     1879.85     1947.83     81.98 o 
   5   1   6      486.58      389.77     63.52 o 
   7   1   6      158.38      141.64     68.32 o 
 -18   2   6      354.90      397.52    133.63 o 
 -16   2   6      747.17      929.89    103.66 o 
 -14   2   6      427.29      429.13     71.81 o 
 -12   2   6     1241.91     1125.90    165.63 o 
 -10   2   6     5496.54     5775.28    214.44 o 
  -8   2   6     1683.12     1717.73     78.79 o 
  -6   2   6      312.08      287.75     45.57 o 
  -4   2   6     2867.92     2927.46     90.00 o 
  -2   2   6     2105.05     2074.71     73.19 o 
   0   2   6     1882.06     1878.84     68.40 o 
   2   2   6       98.32      132.34     41.17 o 
   4   2   6        9.05      -17.36     49.02 o 
   6   2   6      906.34      842.56     73.24 o 
   8   2   6      810.51      866.35    145.55 o 
 -17   3   6      685.23      473.83    122.68 o 
 -15   3   6      740.61      660.25     83.03 o 
 -13   3   6     1256.10     1208.70     81.91 o 
 -11   3   6     6910.39     7139.30    233.44 o 
  -9   3   6     5984.81     6312.96    188.10 o 
  -7   3   6     1495.48     1612.20     79.04 o 
  -5   3   6      875.45      727.15     46.50 o 
  -3   3   6     2153.03     2149.24     73.22 o 
  -1   3   6     1415.70     1302.96     56.44 o 
   1   3   6     3656.23     3641.67    109.32 o 
   3   3   6      935.60      919.37     61.78 o 
   5   3   6      311.04      344.69    151.60 o 
   7   3   6      617.78      648.45     77.79 o 
 -16   4   6        1.10       64.05     81.19 o 
 -14   4   6        0.70       30.29    193.49 o 
 -12   4   6       32.50      -28.26     73.42 o 
 -10   4   6      515.26      475.00     53.35 o 
  -8   4   6      271.53      210.64     80.12 o 
  -6   4   6        2.04      -35.48     38.66 o 
  -4   4   6      265.53      223.61     30.56 o 
  -2   4   6      742.21      742.84     40.11 o 
   0   4   6      167.68      108.01     37.11 o 
   2   4   6     1292.17     1274.64    130.87 o 
   4   4   6       89.58       39.83     47.63 o 
   6   4   6       76.76       44.06     60.06 o 
   8   4   6       79.39       82.98     79.90 o 
 -17   5   6      551.46      375.03    154.62 o 
 -15   5   6      498.04      477.19     86.18 o 
 -13   5   6     1097.34     1167.34     87.23 o 
 -11   5   6     1369.28     1549.07    116.18 o 
  -9   5   6     2723.21     2670.28     98.36 o 
  -7   5   6     5312.95     5745.14    152.79 o 
  -5   5   6     1723.61     1794.73     62.37 o 
  -3   5   6     2104.54     2001.05     60.56 o 
  -1   5   6     3812.77     4061.62    140.58 o 
   1   5   6       11.94       34.73     47.30 o 
   3   5   6       93.61      115.08     43.68 o 
   5   5   6      198.46      200.68     62.63 o 
   7   5   6      838.69      988.58    152.46 o 
 -16   6   6      220.82      355.87    125.68 o 
 -14   6   6      603.98      594.20     88.61 o 
 -12   6   6      337.37      261.36     65.55 o 
 -10   6   6      424.27      412.86     53.57 o 
  -8   6   6     2124.12     2050.30     79.67 o 
  -6   6   6     1733.35     1722.36     62.19 o 
  -4   6   6      976.23      957.96    101.93 o 
  -2   6   6      792.14      708.32     87.68 o 
   0   6   6      540.27      535.36     32.16 o 
   2   6   6        2.78       -8.33     39.85 o 
   4   6   6      154.05       87.48     48.76 o 
   6   6   6      397.24      304.46     65.64 o 
 -15   7   6      243.57      303.86    123.52 o 
 -13   7   6      246.10      240.70     63.43 o 
 -11   7   6      305.28      395.48     60.49 o 
  -9   7   6      292.56      281.87     44.35 o 
  -7   7   6      483.99      510.27     38.48 o 
  -5   7   6     1509.38     1498.26    122.23 o 
  -3   7   6       20.27       17.28     64.79 o 
  -1   7   6       23.12       -4.32     74.29 o 
   1   7   6      499.22      462.58     36.95 o 
   3   7   6      257.84      278.97     41.76 o 
   5   7   6       24.76      -11.67     56.44 o 
   7   7   6       61.45       51.68     76.85 o 
 -16   8   6      728.62      670.02    123.16 o 
 -14   8   6     1323.35     1331.05     97.65 o 
 -12   8   6      611.97      635.63     70.17 o 
 -10   8   6      101.39       14.28     35.06 o 
  -8   8   6      915.99      917.08     74.07 o 
  -6   8   6     4411.66     5093.83    253.09 o 
  -4   8   6     6643.44     6813.23    325.65 o 
  -2   8   6       44.50      -78.61     78.61 o 
   0   8   6        6.15       57.04     84.99 o 
   2   8   6      676.95      693.50     96.31 o 
   4   8   6      239.50      277.69     55.28 o 
   6   8   6      289.10      385.30    103.44 o 
 -15   9   6       78.85       -2.93    112.08 o 
 -13   9   6        0.33       13.50     39.32 o 
 -11   9   6       28.18      -24.03    135.62 o 
  -9   9   6      583.86      401.53     56.15 o 
  -7   9   6      100.49      181.40     95.45 o 
  -5   9   6     2940.33     3069.09    189.17 o 
  -3   9   6      809.79      901.81    106.68 o 
  -1   9   6      467.99      370.57     96.31 o 
   1   9   6      929.24      787.57    114.66 o 
   3   9   6      185.94      136.58     38.08 o 
   5   9   6        2.47      -52.29     73.21 o 
 -14  10   6      531.21      445.22     88.32 o 
 -12  10   6     1133.80     1135.60    111.00 o 
 -10  10   6      887.31      955.35     67.49 o 
  -8  10   6      748.98      851.53     48.70 o 
  -6  10   6      144.47      203.43     89.84 o 
  -4  10   6      111.05      203.43     95.45 o 
  -2  10   6      767.78      600.77    109.70 o 
   0  10   6      222.30      224.61    118.77 o 
   2  10   6      231.13      131.98    107.04 o 
   4  10   6      518.70      472.89     50.49 o 
 -13  11   6      268.05      244.99     85.18 o 
 -11  11   6      536.29      459.90     66.73 o 
  -9  11   6      165.87      252.93     45.56 o 
  -7  11   6       71.22      267.78    103.22 o 
  -5  11   6      223.49       -4.32    104.95 o 
  -3  11   6      600.41      697.95    124.82 o 
  -1  11   6      640.41      886.26    129.14 o 
   1  11   6      177.16      137.35    191.76 o 
   3  11   6      101.11      138.21    168.44 o 
   5  11   6      319.92      266.71    140.15 o 
 -12  12   6      375.31      380.12     80.64 o 
 -10  12   6      209.28      222.88     55.97 o 
  -8  12   6        1.67      146.41    112.73 o 
  -6  12   6      463.57      417.65    115.32 o 
  -4  12   6      178.37      242.73    120.93 o 
  -2  12   6       20.68      210.77    112.73 o 
   0  12   6      172.00      142.96    142.96 o 
   2  12   6      308.72      541.17    186.58 o 
 -11  13   6      866.74      992.14    250.50 o 
  -9  13   6      600.97      610.43     55.99 o 
  -7  13   6       79.96      272.10    125.68 o 
  -5  13   6      350.82      532.10    142.53 o 
  -3  13   6      249.96      116.18    124.82 o 
  -1  13   6       16.37      -30.66    138.64 o 
   3  13   6      406.26      493.23    204.29 o 
 -10  14   6      101.15      275.29    193.92 o 
  -8  14   6      103.26      -82.06    202.56 o 
  -6  14   6      203.50      431.47    190.90 o 
  -4  14   6      450.33      487.62    197.38 o 
  -2  14   6       12.71      -34.12    184.42 o 
   0  14   6      455.01      401.67    215.95 o 
  -9  15   6      283.95      836.16    285.05 o 
  -7  15   6      563.81      999.42    257.41 o 
  -5  15   6      808.46      594.30    211.63 o 
  -3  15   6      354.49      250.93    216.38 o 
  -1  15   6        2.09     -211.20    211.20 o 
  -4  16   6       74.25      -34.12    193.92 o 
 -17   1   7      127.14      155.31     94.06 o 
 -15   1   7     1072.73     1090.36    100.48 o 
 -13   1   7     2702.67     2663.68    127.08 o 
 -11   1   7     2594.01     2902.82    251.58 o 
  -9   1   7       28.60       56.04     48.63 o 
  -7   1   7     1491.08     1455.38    122.23 o 
  -5   1   7     3432.08     3484.95    112.22 o 
  -3   1   7      579.09      491.46     57.46 o 
  -1   1   7      244.82      267.50     65.65 o 
   1   1   7      524.27      546.66     54.05 o 
   3   1   7     3405.99     3361.65    144.69 o 
   5   1   7     1926.14     2148.36    145.77 o 
 -16   2   7        2.13       46.98     88.10 o 
 -14   2   7      184.44      171.65     76.99 o 
 -12   2   7     1978.28     2074.62    107.86 o 
 -10   2   7     3228.24     3481.63    134.22 o 
  -8   2   7     1458.70     1613.16     91.40 o 
  -6   2   7      216.55      200.93     58.52 o 
  -4   2   7      518.43      540.28     49.62 o 
  -2   2   7      264.05      299.15     43.27 o 
   0   2   7      719.94      587.44     52.88 o 
   2   2   7      828.80      833.15     65.49 o 
   4   2   7     1521.90     1594.61     98.23 o 
   6   2   7     1364.59     1462.87    102.69 o 
 -17   3   7      309.55      456.14    118.55 o 
 -15   3   7     1317.87     1204.16    106.41 o 
 -13   3   7      592.35      490.09     69.81 o 
 -11   3   7      472.53      456.78    116.83 o 
  -9   3   7      338.81      358.27     53.57 o 
  -7   3   7      260.87      246.00     46.06 o 
  -5   3   7     4153.21     4169.63    124.23 o 
  -3   3   7      709.16      659.27     48.57 o 
  -1   3   7       22.57      -13.78     50.18 o 
   1   3   7      210.04      254.00     46.27 o 
   3   3   7       92.91       38.36     51.29 o 
   5   3   7        4.25        4.52     90.92 o 
 -16   4   7     1385.23     1455.98    154.40 o 
 -14   4   7      770.39      659.84     79.87 o 
 -12   4   7      211.78      235.16     62.23 o 
 -10   4   7     1053.74     1066.69    125.68 o 
  -8   4   7     2803.96     3138.87    246.18 o 
  -6   4   7      423.79      368.58     43.89 o 
  -4   4   7      991.83     1009.95     77.74 o 
  -2   4   7     1397.78     1467.10     63.17 o 
   0   4   7     1859.64     1982.83     84.60 o 
   2   4   7     1697.98     1728.22    220.27 o 
   4   4   7      262.42      153.54     63.83 o 
   6   4   7      672.28      602.71     81.51 o 
 -15   5   7      138.18       78.31     82.64 o 
 -13   5   7      282.87      256.54     71.21 o 
 -11   5   7       37.26       25.47     56.13 o 
  -9   5   7     1441.44     1354.67    151.60 o 
  -7   5   7     1622.38     1683.42    206.45 o 
  -5   5   7      292.01      292.48     34.38 o 
  -3   5   7     1075.70      979.60     47.94 o 
  -1   5   7      688.33      682.87     55.28 o 
   1   5   7     1200.49     1085.98    108.41 o 
   3   5   7      393.45      409.06     59.84 o 
   5   5   7       17.30      -48.49     63.02 o 
 -16   6   7      492.20      539.12    117.63 o 
 -14   6   7      206.03       63.31     74.94 o 
 -12   6   7     1007.87     1173.74     88.39 o 
 -10   6   7      494.59      479.00     56.78 o 
  -8   6   7        8.79      -17.22     52.17 o 
  -6   6   7      139.27      124.87     41.70 o 
  -4   6   7      731.77      729.48    102.79 o 
  -2   6   7     5077.10     5682.08    277.28 o 
   0   6   7      359.10      404.90     40.11 o 
   2   6   7       50.37       16.61     36.63 o 
   4   6   7      102.55      136.07     57.87 o 
 -15   7   7      418.93      288.23    127.84 o 
 -13   7   7      277.22      230.29     68.75 o 
 -11   7   7      149.09      144.18     52.86 o 
  -9   7   7      179.71       63.51     75.58 o 
  -7   7   7      382.30      385.33     55.28 o 
  -5   7   7      923.52      894.03    117.91 o 
  -3   7   7      637.74      704.86    104.52 o 
  -1   7   7     2598.33     2540.87    165.85 o 
   1   7   7      388.55      372.33    101.93 o 
   3   7   7       11.76       46.33     50.63 o 
   5   7   7      171.65      358.32     98.09 o 
 -14   8   7        4.51      113.45    106.25 o 
 -12   8   7       13.74       36.79     58.21 o 
 -10   8   7     1023.24      754.04     63.58 o 
  -8   8   7      186.10      156.07     44.70 o 
  -6   8   7       66.00        0.00     43.19 o 
  -4   8   7      517.27      272.10     95.45 o 
  -2   8   7        0.68      -25.48     85.95 o 
   0   8   7      226.85      152.49    177.51 o 
   2   8   7       40.23      156.94    177.30 o 
   4   8   7       52.01      -16.29     75.60 o 
 -13   9   7      424.27      688.46    135.18 o 
 -11   9   7      228.94      293.84     64.35 o 
  -9   9   7     1367.37     1397.46     87.96 o 
  -7   9   7      299.92      210.77    130.00 o 
  -5   9   7      233.02      224.59    104.52 o 
  -3   9   7      192.73       43.19    107.98 o 
  -1   9   7      190.59       38.87    108.41 o 
   1   9   7     1363.58     1327.19    168.66 o 
   3   9   7      368.23      562.77    168.44 o 
 -14  10   7       52.38      -14.93     99.34 o 
 -12  10   7       60.73      164.97     74.07 o 
 -10  10   7        4.77      -50.32     50.32 o 
  -8  10   7       47.24      224.59    112.29 o 
  -6  10   7      111.15      220.70    120.93 o 
  -4  10   7     1030.10     1092.71    147.71 o 
  -2  10   7      468.46      581.77    130.00 o 
   0  10   7      155.64      439.67    137.78 o 
   2  10   7       80.22     -198.24    198.24 o 
 -13  11   7      343.04      464.62    132.59 o 
 -11  11   7      253.73      267.25     62.28 o 
  -9  11   7      538.02      324.36    137.34 o 
  -7  11   7     1227.82      832.27    144.25 o 
  -5  11   7       42.98      -43.19    116.61 o 
  -3  11   7      267.14      129.14    133.03 o 
  -1  11   7        2.31      146.41    125.68 o 
   1  11   7      891.88     1101.35    209.47 o 
 -12  12   7      324.27      220.70    224.59 o 
 -10  12   7      287.54      532.10    224.16 o 
  -8  12   7      402.73      155.92    177.08 o 
  -6  12   7      615.75      847.39    145.55 o 
  -4  12   7       43.54       90.70    121.36 o 
  -2  12   7        4.72      -77.74    202.56 o 
   0  12   7      127.51      -43.19    250.50 o 
  -9  13   7        1.56     -207.74    207.74 o 
  -7  13   7        9.12     -159.37    228.91 o 
  -5  13   7       31.01       64.35    185.29 o 
  -3  13   7      216.94      431.47    215.52 o 
  -1  13   7        5.94     -207.31    207.31 o 
  -6  14   7       32.20       64.35    198.24 o 
  -4  14   7      379.43      298.88    220.27 o 
 -16   0   8      339.91      428.45    133.46 o 
 -14   0   8       75.04        0.00     43.19 o 
 -12   0   8       10.46      133.89     91.13 o 
 -10   0   8       69.16      250.93     87.24 o 
  -8   0   8     4254.79     4626.52    223.72 o 
  -6   0   8     3210.37     3336.86    174.49 o 
  -4   0   8      342.21      228.48     69.54 o 
  -2   0   8       13.28       82.06     64.35 o 
   0   0   8     1018.86     1141.08     97.61 o 
   2   0   8     1405.51     1222.28    133.46 o 
 -15   1   8      186.78       42.16     90.21 o 
 -13   1   8      181.63       90.60    162.18 o 
 -11   1   8      232.23      179.63     99.34 o 
  -9   1   8      818.76      891.63    103.01 o 
  -7   1   8       72.52      154.88     99.55 o 
  -5   1   8       20.75      101.05     90.27 o 
  -3   1   8      398.68      276.80     53.18 o 
  -1   1   8      137.01       39.92     62.69 o 
   1   1   8      143.12       84.00     56.15 o 
   3   1   8        0.63        3.11     85.13 o 
 -16   2   8      499.72      532.74     98.34 o 
 -14   2   8      876.61      963.10    141.66 o 
 -12   2   8       10.73       19.03     72.06 o 
 -10   2   8       76.70       -4.32     57.36 o 
  -8   2   8      899.42     1024.47     70.80 o 
  -6   2   8     1433.80     1302.05     96.10 o 
  -4   2   8      694.93      710.48    104.09 o 
  -2   2   8      358.62      372.37     58.52 o 
   0   2   8      168.04      148.75     64.81 o 
   2   2   8     1054.72      930.98     77.87 o 
 -15   3   8       32.55      -81.77     86.84 o 
 -13   3   8       39.43      149.85     75.90 o 
 -11   3   8      204.47      169.95     67.49 o 
  -9   3   8     1393.68     1503.58    141.88 o 
  -7   3   8       17.02      -31.97     58.52 o 
  -5   3   8      605.99      669.49     58.51 o 
  -3   3   8      879.67      810.12     55.36 o 
  -1   3   8      173.08      138.21     47.63 o 
   1   3   8      152.91      203.13     56.32 o 
   3   3   8      656.38      757.28    180.10 o 
 -14   4   8      375.18      465.76     85.21 o 
 -12   4   8       18.25       66.37     65.06 o 
 -10   4   8       16.13       32.86     59.14 o 
  -8   4   8        0.97      -51.27     56.44 o 
  -6   4   8      714.42      694.90     55.70 o 
  -4   4   8      320.99      321.48     49.16 o 
  -2   4   8       66.43       74.46     42.45 o 
   0   4   8     1013.27     1027.76     77.49 o 
   2   4   8       20.08      178.75     93.07 o 
 -15   5   8      202.45      111.80    168.66 o 
 -13   5   8      553.88      551.31    103.44 o 
 -11   5   8      923.60     1069.17     98.04 o 
  -9   5   8       14.94      112.90     54.01 o 
  -7   5   8       42.54       98.62     41.83 o 
  -5   5   8     1026.12     1187.09     56.73 o 
  -3   5   8     3058.38     3227.37    102.73 o 
  -1   5   8     2256.52     2461.49    102.65 o 
   1   5   8      906.78     1028.16     71.52 o 
   3   5   8      316.99      350.64    131.18 o 
 -14   6   8       71.89      -17.44     89.39 o 
 -12   6   8      660.87      687.49     77.85 o 
 -10   6   8       57.10       35.06     93.07 o 
  -8   6   8      387.67      259.37     80.12 o 
  -6   6   8      183.04      199.37     49.45 o 
  -4   6   8      152.71      -30.66     90.70 o 
  -2   6   8      456.24      437.51     62.63 o 
   0   6   8      194.54      270.68     73.85 o 
   2   6   8      131.71       25.96    124.83 o 
 -13   7   8       34.07       22.28     40.08 o 
 -11   7   8      616.94      490.70    106.25 o 
  -9   7   8      930.51      932.42     60.98 o 
  -7   7   8      405.50      505.32    115.32 o 
  -5   7   8        6.58       60.03     98.91 o 
  -3   7   8     2007.26     1714.21    152.46 o 
  -1   7   8     1323.25     1003.30    149.87 o 
   1   7   8      329.26      481.93    148.19 o 
 -12   8   8      131.45      -15.99     71.58 o 
 -10   8   8      376.41      402.41     56.05 o 
  -8   8   8      253.57      276.42    107.11 o 
  -6   8   8      239.75      228.48    121.36 o 
  -4   8   8      942.02     1011.94    146.41 o 
  -2   8   8     1904.39     2128.41    175.78 o 
   0   8   8     1892.17     2062.32    196.95 o 
 -11   9   8      239.32       83.05     57.91 o 
  -9   9   8       21.30      -64.35    120.07 o 
  -7   9   8       94.35       90.70    121.36 o 
  -5   9   8       78.27       82.06    130.00 o 
  -3   9   8       50.90      -52.26    174.06 o 
  -1   9   8       52.50     -177.94    177.94 o 
 -10  10   8      275.94      897.92    260.00 o 
  -8  10   8      459.49      575.29    223.72 o 
  -6  10   8     1534.73     1591.12    183.56 o 
  -4  10   8     1255.72     1488.33    223.29 o 
  -2  10   8      115.83      396.48    214.65 o 
  -9  11   8        5.34      155.92    195.22 o 
  -7  11   8      516.66      487.62    202.99 o 
  -5  11   8      681.74     1167.86    224.59 o 
  -3  11   8      419.62      224.59    210.77 o 
  -6  12   8       77.09      124.82    193.92 o 
 -13   1   9      327.50      227.58     80.74 o 
 -11   1   9      246.87      275.43     76.45 o 
  -9   1   9     1542.44     1615.29     91.32 o 
  -7   1   9     3028.33     3022.17    166.50 o 
  -5   1   9     1495.39     1523.38     90.95 o 
  -3   1   9      453.27      365.57     64.57 o 
  -1   1   9      255.12      296.02    114.45 o 
 -14   2   9       27.37        8.64     94.67 o 
 -12   2   9      136.72       95.56     75.80 o 
 -10   2   9     1021.78      898.48    133.24 o 
  -8   2   9      597.28      666.03     72.43 o 
  -6   2   9     1557.31     1530.56     90.08 o 
  -4   2   9      541.12      487.70    100.20 o 
  -2   2   9      257.38      256.67     65.21 o 
   0   2   9      109.40      115.40     68.15 o 
 -13   3   9      158.70       41.63     87.46 o 
 -11   3   9      239.05      237.12    112.73 o 
  -9   3   9      146.09      135.83     61.52 o 
  -7   3   9       70.07      110.35     57.42 o 
  -5   3   9       92.91      110.06     79.47 o 
  -3   3   9      209.43      208.95     83.57 o 
  -1   3   9      381.57      460.09    125.68 o 
 -12   4   9     1241.88     1146.32     97.64 o 
 -10   4   9     1683.78     1583.81     96.59 o 
  -8   4   9      492.36      544.60     74.44 o 
  -6   4   9      390.04      390.08     60.11 o 
  -4   4   9     1244.68     1221.26     76.12 o 
  -2   4   9     1794.96     1851.84    121.19 o 
 -13   5   9       54.95      110.38     78.62 o 
 -11   5   9       54.25      139.12     66.12 o 
  -9   5   9      205.24      205.24     61.79 o 
  -7   5   9       90.01       39.33     99.12 o 
  -5   5   9        0.99        0.49     44.98 o 
  -3   5   9      233.22      179.92    118.34 o 
  -1   5   9       24.35      -17.28    120.07 o 
 -12   6   9      889.97     1071.71    115.70 o 
 -10   6   9      265.63      267.96     78.21 o 
  -8   6   9      113.72      114.87     85.95 o 
  -6   6   9      228.40       43.19    112.29 o 
  -4   6   9      886.71      906.13    138.64 o 
  -2   6   9      734.61      687.59    148.14 o 
 -11   7   9      182.50      228.48    190.90 o 
  -9   7   9      149.79       38.87    133.89 o 
  -7   7   9      344.98      203.43    133.03 o 
  -5   7   9      562.79      487.62    142.10 o 
  -3   7   9      399.25      259.14    228.48 o 
  -8   8   9       59.35      -60.03    158.94 o 
  -6   8   9        5.79      111.86    125.25 o 
                                                 
